# Supplementary material for: Contribution of pks+ E. coli mutations to colorectal carcinogenesis
Source: Nat Commun. 2023 Nov 29;14:7827. doi: 10.1038/s41467-023-43329-5 (PMC10687070; doi:10.1038/s41467-023-43329-5)
Supplement: Supplementary file 4 — Supplementary Data 1 [file 41467_2023_43329_MOESM4_ESM.xlsx]

## Sheet: SPS7 summary 
	SPS	Percentage	source
0	SPS7	0.120898	Healthy Normal (Lee-Six et al.)
1	SPS7	0.0774702	Healthy Normal (Lee-Six et al.)
2	SPS7	0.0167621	Healthy Normal (Lee-Six et al.)
3	SPS7	0	Healthy Normal (Lee-Six et al.)
4	SPS7	0.0406018	Healthy Normal (Lee-Six et al.)
5	SPS7	0	Healthy Normal (Lee-Six et al.)
6	SPS7	0.0329069	Healthy Normal (Lee-Six et al.)
7	SPS7	0.00562546	Healthy Normal (Lee-Six et al.)
8	SPS7	0.00351984	Healthy Normal (Lee-Six et al.)
9	SPS7	0.0923295	Healthy Normal (Lee-Six et al.)
10	SPS7	0.018018	Healthy Normal (Lee-Six et al.)
11	SPS7	0	Healthy Normal (Lee-Six et al.)
12	SPS7	0	Healthy Normal (Lee-Six et al.)
13	SPS7	0.0852387	Healthy Normal (Lee-Six et al.)
14	SPS7	0.102172	Healthy Normal (Lee-Six et al.)
15	SPS7	0.00131129	Healthy Normal (Lee-Six et al.)
16	SPS7	0.0315168	Healthy Normal (Lee-Six et al.)
17	SPS7	0.0306791	Healthy Normal (Lee-Six et al.)
18	SPS7	0	Healthy Normal (Lee-Six et al.)
19	SPS7	0.0515168	Healthy Normal (Lee-Six et al.)
20	SPS7	0	Healthy Normal (Lee-Six et al.)
21	SPS7	0.0295212	Healthy Normal (Lee-Six et al.)
22	SPS7	0.117348	Healthy Normal (Lee-Six et al.)
23	SPS7	0.202901	Healthy Normal (Lee-Six et al.)
24	SPS7	0	Healthy Normal (Lee-Six et al.)
25	SPS7	0.00292013	Healthy Normal (Lee-Six et al.)
26	SPS7	0.0375908	Healthy Normal (Lee-Six et al.)
27	SPS7	0.0116049	Healthy Normal (Lee-Six et al.)
28	SPS7	0.0333858	Healthy Normal (Lee-Six et al.)
29	SPS7	0	Healthy Normal (Lee-Six et al.)
30	SPS7	0.155648	Healthy Normal (Lee-Six et al.)
31	SPS7	0.16472	Healthy Normal (Lee-Six et al.)
32	SPS7	0.041238	Healthy Normal (Lee-Six et al.)
33	SPS7	0	Healthy Normal (Lee-Six et al.)
34	SPS7	0	Healthy Normal (Lee-Six et al.)
35	SPS7	0.009964	Healthy Normal (Lee-Six et al.)
36	SPS7	0.0571848	Healthy Normal (Lee-Six et al.)
37	SPS7	0.0362174	Healthy Normal (Lee-Six et al.)
38	SPS7	0.479576	Healthy Normal (Lee-Six et al.)
39	SPS7	0	Healthy Normal (Lee-Six et al.)
C519_A1_G1_D1	SPS7	0	EPICC Adjacent Normal
C519_A1_G10_D1	SPS7	0	EPICC Adjacent Normal
C519_A1_G5_D1	SPS7	0	EPICC Adjacent Normal
C519_B1_G2_D1	SPS7	0	EPICC Adjacent Normal
C519_B1_G3_D1	SPS7	0	EPICC Adjacent Normal
C519_D1_G2_D1	SPS7	0	EPICC Adjacent Normal
C519_D1_G9_D1	SPS7	0	EPICC Adjacent Normal
C519_E1_G1_D1	SPS7	0	EPICC Distant Normal
C524_A1_G3_D1	SPS7	0.0308977	EPICC Adjacent Normal
C524_A1_G6_D1	SPS7	0.0259019	EPICC Adjacent Normal
C527_A1_G10_D1	SPS7	0	EPICC Adjacent Normal
C527_A1_G8_D1	SPS7	0.0294872	EPICC Adjacent Normal
C527_C1_G7_D1	SPS7	0	EPICC Adjacent Normal
C527_C1_G9_D1	SPS7	0	EPICC Adjacent Normal
C527_D1_B1_D1	SPS7	0	EPICC Adjacent Normal
C528_B1_G6_D1	SPS7	0.00571755	EPICC Adjacent Normal
C528_D1_G6_D1	SPS7	0.0364078	EPICC Adjacent Normal
C528_D1_G8_D1	SPS7	0.00510204	EPICC Adjacent Normal
C528_D1_G9_D1	SPS7	0	EPICC Adjacent Normal
C530_B1_G2_D1	SPS7	0.241656	EPICC Adjacent Normal
C530_B1_G7_D1	SPS7	0.0993072	EPICC Adjacent Normal
C530_C1_G10_D1	SPS7	0.275386	EPICC Adjacent Normal
C530_C1_G7_D1	SPS7	0.127273	EPICC Adjacent Normal
C530_E1_G1_D1	SPS7	0.0348348	EPICC Distant Normal
C531_D1_G1_D1	SPS7	0.232776	EPICC Adjacent Normal
C531_D1_G2_D1	SPS7	0.194863	EPICC Adjacent Normal
C531_D1_G7_D1	SPS7	0.163636	EPICC Adjacent Normal
C537_B1_G3_D1	SPS7	0.465297	EPICC Adjacent Normal
C537_B1_G4_D1	SPS7	0.259887	EPICC Adjacent Normal
C537_D1_G10_D1	SPS7	0.329964	EPICC Adjacent Normal
C537_D1_G7_D1	SPS7	0.259117	EPICC Adjacent Normal
C537_E1_G3_D1	SPS7	0.229072	EPICC Distant Normal
C543_A1_G10_D1	SPS7	0.0277008	EPICC Adjacent Normal
C543_A1_G2_D1	SPS7	0.192405	EPICC Adjacent Normal
C543_C1_G1_D1	SPS7	0.0866013	EPICC Adjacent Normal
C543_C1_G8_D1	SPS7	0.0917385	EPICC Adjacent Normal
C543_D1_G10_D1	SPS7	0.078815	EPICC Adjacent Normal
C543_D1_G9_D1	SPS7	0.110538	EPICC Adjacent Normal
C544_B1_G1_D1	SPS7	0.0594228	EPICC Adjacent Normal
C544_B1_G2_D1	SPS7	0.048855	EPICC Adjacent Normal
C544_C1_G3_D1	SPS7	0.241575	EPICC Adjacent Normal
C544_E1_B1_D1	SPS7	0.178394	EPICC Distant Normal
C544_E1_G1_D1	SPS7	0.111562	EPICC Distant Normal
C544_E1_G3_D1	SPS7	0.182857	EPICC Distant Normal
C547_A1_G4_D1	SPS7	0.408213	EPICC Adjacent Normal
C547_B1_G2_D1	SPS7	0.415293	EPICC Adjacent Normal
C547_B1_G3_D1	SPS7	0.336333	EPICC Adjacent Normal
C547_B1_G4_D1	SPS7	0.145788	EPICC Adjacent Normal
C547_C1_G7_D1	SPS7	0.373528	EPICC Adjacent Normal
C547_D1_G6_D1	SPS7	0.385266	EPICC Adjacent Normal
C547_D1_G8_D1	SPS7	0.334844	EPICC Adjacent Normal
C547_E1_G1_D1	SPS7	0.275908	EPICC Distant Normal
C549_A1_G2_D1	SPS7	0	EPICC Adjacent Normal
C549_A1_G8_D1	SPS7	0	EPICC Adjacent Normal
C549_C1_G4_D1	SPS7	0	EPICC Adjacent Normal
C549_C1_G8_D1	SPS7	0	EPICC Adjacent Normal
C550_A1_G2_D1	SPS7	0.148123	EPICC Adjacent Normal
C550_B1_G2_D1	SPS7	0.145097	EPICC Adjacent Normal
C550_B1_G3_D1	SPS7	0.134952	EPICC Adjacent Normal
C550_C1_G3_D1	SPS7	0.19985	EPICC Adjacent Normal
C550_C1_G4_D1	SPS7	0.27268	EPICC Adjacent Normal
C550_D1_G2_D1	SPS7	0.118228	EPICC Adjacent Normal
C550_D1_G5_D1	SPS7	0.200758	EPICC Adjacent Normal
C551_D1_G5_D1	SPS7	0.0666667	EPICC Adjacent Normal
C555_B1_G10_D1	SPS7	0	EPICC Adjacent Normal
C555_C1_G1_D1	SPS7	0	EPICC Adjacent Normal
C555_C1_G7_D1	SPS7	0	EPICC Adjacent Normal
C555_C1_G9_D1	SPS7	0	EPICC Adjacent Normal
C560_A1_G8_D1	SPS7	0	EPICC Adjacent Normal
C560_D1_G5_D1	SPS7	0.0256583	EPICC Adjacent Normal
C560_D1_G9_D1	SPS7	0	EPICC Adjacent Normal
C519_A4_L1_D1	SPS7	0	EPICC Cancer
C519_B3_L1_D1	SPS7	0	EPICC Cancer
C519_C1_L1_D1	SPS7	0	EPICC Cancer
C519_D2_L1_D1	SPS7	0	EPICC Cancer
C524_B1_G4_D1	SPS7	0.062	EPICC Cancer
C524_B1_G5_D1	SPS7	0.064	EPICC Cancer
C524_B1_G6_D1	SPS7	0.059	EPICC Cancer
C524_C1_G10_D1	SPS7	0.065	EPICC Cancer
C524_C1_G2_D1	SPS7	0.058	EPICC Cancer
C524_C1_G4_D1	SPS7	0.064	EPICC Cancer
C524_C1_G5_D1	SPS7	0.076	EPICC Cancer
C524_C1_G8_D1	SPS7	0.061	EPICC Cancer
C524_D1_G10_D1	SPS7	0.071	EPICC Cancer
C524_D1_G5_D1	SPS7	0.073	EPICC Cancer
C527_A3_L1_D1	SPS7	0.005	EPICC Cancer
C527_B1_G7_D1	SPS7	0.005	EPICC Cancer
C527_B3_L1_D1	SPS7	0.003	EPICC Cancer
C527_C2_L1_D1	SPS7	0.003	EPICC Cancer
C528_A1_G7_D1	SPS7	0.006	EPICC Cancer
C528_A1_G9_D1	SPS7	0.007	EPICC Cancer
C528_B1_G2_D1	SPS7	0	EPICC Cancer
C528_B1_G9_D1	SPS7	0	EPICC Cancer
C528_C1_G10_D1	SPS7	0.005	EPICC Cancer
C528_C1_G9_D1	SPS7	0.009	EPICC Cancer
C530_A1_G1_D1	SPS7	0.092	EPICC Cancer
C530_A1_G4_D1	SPS7	0.09	EPICC Cancer
C530_A1_G6_D1	SPS7	0.09	EPICC Cancer
C530_A1_G9_D1	SPS7	0.092	EPICC Cancer
C530_D1_G1_D1	SPS7	0.099	EPICC Cancer
C530_D1_G10_D1	SPS7	0.099	EPICC Cancer
C530_D1_G2_D1	SPS7	0.095	EPICC Cancer
C530_D1_G5_D1	SPS7	0.103	EPICC Cancer
C531_A1_G10_D1	SPS7	0.14	EPICC Cancer
C531_A1_G7_D1	SPS7	0.142	EPICC Cancer
C531_B1_G3_D1	SPS7	0.125	EPICC Cancer
C531_B1_G5_D1	SPS7	0.129	EPICC Cancer
C531_B1_G8_D1	SPS7	0.13	EPICC Cancer
C531_C1_G1_D1	SPS7	0.14	EPICC Cancer
C531_C1_G2_D1	SPS7	0.141	EPICC Cancer
C531_C1_G4_D1	SPS7	0.14	EPICC Cancer
C531_C1_G7_D1	SPS7	0.141	EPICC Cancer
C537_A1_G1_D1	SPS7	0.176	EPICC Cancer
C537_A1_G10_D1	SPS7	0.181	EPICC Cancer
C537_B1_G7_D1	SPS7	0.196	EPICC Cancer
C537_C1_G1_D1	SPS7	0.199	EPICC Cancer
C537_C1_G10_D1	SPS7	0.204	EPICC Cancer
C537_C1_G5_D1	SPS7	0.197	EPICC Cancer
C537_D1_G1_D1	SPS7	0.205	EPICC Cancer
C543_A1_G1_D1	SPS7	0.093	EPICC Cancer
C543_A1_G7_D1	SPS7	0.096	EPICC Cancer
C543_B1_G1_D1	SPS7	0.082	EPICC Cancer
C543_B1_G10_D1	SPS7	0.085	EPICC Cancer
C543_B1_G2_D1	SPS7	0.094	EPICC Cancer
C543_B1_G5_D1	SPS7	0.086	EPICC Cancer
C544_A1_G1_D1	SPS7	0.138	EPICC Cancer
C544_A1_G4_D1	SPS7	0.147	EPICC Cancer
C544_A1_G8_D1	SPS7	0.14	EPICC Cancer
C544_C1_G10_D1	SPS7	0.136	EPICC Cancer
C544_D1_G3_D1	SPS7	0.146	EPICC Cancer
C544_D1_G8_D1	SPS7	0.187	EPICC Cancer
C547_A4_L1_D1	SPS7	0.055	EPICC Cancer
C547_B3_L1_D1	SPS7	0.11	EPICC Cancer
C547_C3_L1_D1	SPS7	0.06	EPICC Cancer
C549_A1_G4_D1	SPS7	0	EPICC Cancer
C549_B1_G3_D1	SPS7	0	EPICC Cancer
C549_B1_G5_D1	SPS7	0	EPICC Cancer
C549_B1_G8_D1	SPS7	0	EPICC Cancer
C549_C1_G7_D1	SPS7	0	EPICC Cancer
C549_C234_L1_D1	SPS7	0	EPICC Cancer
C549_D234_L1_D1	SPS7	0.011	EPICC Cancer
C550_C1_G5_D1	SPS7	0.177	EPICC Cancer
C550_C1_G7_D1	SPS7	0.161	EPICC Cancer
C550_D1_G1_D1	SPS7	0.18	EPICC Cancer
C551_A1_G1_D1	SPS7	0.177	EPICC Cancer
C551_A1_G5_D1	SPS7	0.196	EPICC Cancer
C551_A1_G8_D1	SPS7	0.196	EPICC Cancer
C551_B1_G3_D1	SPS7	0.152	EPICC Cancer
C551_B1_G5_D1	SPS7	0.178	EPICC Cancer
C551_C1_G3_D1	SPS7	0.18	EPICC Cancer
C551_C1_G5_D1	SPS7	0.18	EPICC Cancer
C551_C1_G9_D1	SPS7	0.183	EPICC Cancer
C551_D1_G2_D1	SPS7	0.172	EPICC Cancer
C551_D1_G9_D1	SPS7	0.164	EPICC Cancer
C555_A1_B1_D1	SPS7	0	EPICC Cancer
C555_A234_L1_D1	SPS7	0	EPICC Cancer
C555_C234_L1_D1	SPS7	0	EPICC Cancer
C560_A1_G10_D1	SPS7	0.066	EPICC Cancer
C560_A1_G6_D1	SPS7	0.059	EPICC Cancer
C560_B1_G3_D1	SPS7	0.056	EPICC Cancer
C560_B1_G7_D1	SPS7	0.052	EPICC Cancer
C560_C1_G4_D1	SPS7	0.063	EPICC Cancer
C560_C1_G6_D1	SPS7	0.059	EPICC Cancer

## Sheet: SPSs of EPICC Normals
	SPS1	SPS2	SPS3	SPS4	SPS5	SPS6	SPS7	Pid	sample
C516_E1_B1_D1	0.347987	0	0	0.013667	0	0.638346	0	C516	C516_E1_B1_D1
C519_A1_G1_D1	0.747012	0	0.105578	0	0.145418	0.00199203	0	C519	C519_A1_G1_D1
C519_A1_G10_D1	0.886949	0.0315877	0	0	0	0.081463	0	C519	C519_A1_G10_D1
C519_A1_G5_D1	0.874626	0.0141207	0	0.00984168	0	0.101412	0	C519	C519_A1_G5_D1
C519_B1_G2_D1	0.878254	0.0302267	0.0738875	0	0.0176322	0	0	C519	C519_B1_G2_D1
C519_B1_G3_D1	0.866824	0.00315209	0.0409771	0	0	0.0890465	0	C519	C519_B1_G3_D1
C519_D1_G2_D1	0.938011	0.0190736	0	0	0	0.0429155	0	C519	C519_D1_G2_D1
C519_D1_G9_D1	0.868013	0.0410774	0.0228956	0	0	0.0680135	0	C519	C519_D1_G9_D1
C519_E1_G1_D1	0.891071	0.00357143	0.00982143	0.0160714	0.0553571	0.0241071	0	C519	C519_E1_G1_D1
C524_A1_G3_D1	0.905219	0.00542797	0.056785	0	0.00167015	0	0.0308977	C524	C524_A1_G3_D1
C524_A1_G6_D1	0.964385	0	0.00508788	0	0.00462535	0	0.0259019	C524	C524_A1_G6_D1
C527_A1_G10_D1	0.767176	0.0558206	0.108779	0	0.0682252	0	0	C527	C527_A1_G10_D1
C527_A1_G8_D1	0.866667	0	0.0769231	0.00512821	0.0217949	0	0.0294872	C527	C527_A1_G8_D1
C527_C1_G7_D1	0.62406	0.0350877	0.245614	0	0.0952381	0	0	C527	C527_C1_G7_D1
C527_C1_G9_D1	0.707165	0.0363448	0.154725	0.00519211	0.0342679	0.0623053	0	C527	C527_C1_G9_D1
C527_D1_B1_D1	0.748925	0.0414548	0.14079	0.0109503	0.0324599	0.0254204	0	C527	C527_D1_B1_D1
C528_B1_G6_D1	0.784448	0.0354488	0.15952	0	0.0148656	0	0.00571755	C528	C528_B1_G6_D1
C528_D1_G6_D1	0.754854	0.00728155	0.15534	0	0.0145631	0.0315534	0.0364078	C528	C528_D1_G6_D1
C528_D1_G8_D1	0.781633	0.0132653	0.191837	0	0.00816327	0	0.00510204	C528	C528_D1_G8_D1
C528_D1_G9_D1	0.830469	0.0179687	0.135156	0	0.0015625	0.0148437	0	C528	C528_D1_G9_D1
C530_B1_G2_D1	0.554072	0.0233645	0	0	0.0607477	0.12016	0.241656	C530	C530_B1_G2_D1
C530_B1_G7_D1	0.74057	0.0153965	0.0384911	0.00461894	0.0169361	0.0846805	0.0993072	C530	C530_B1_G7_D1
C530_C1_G10_D1	0.493095	0.0519903	0	0	0.0446791	0.13485	0.275386	C530	C530_C1_G10_D1
C530_C1_G7_D1	0.798601	0.0111888	0	0	0.00839161	0.0545455	0.127273	C530	C530_C1_G7_D1
C530_E1_G1_D1	0.733333	0.0366366	0.11952	0.024024	0.0312312	0.0204204	0.0348348	C530	C530_E1_G1_D1
C531_D1_G1_D1	0.726756	0.0120401	0	0	0.0284281	0	0.232776	C531	C531_D1_G1_D1
C531_D1_G2_D1	0.75274	0	0.0167808	0	0.0140411	0.0215753	0.194863	C531	C531_D1_G2_D1
C531_D1_G7_D1	0.626263	0.0646465	0	0.0363636	0.0171717	0.0919192	0.163636	C531	C531_D1_G7_D1
C537_B1_G3_D1	0.478082	0	0.0474886	0	0	0.00913242	0.465297	C537	C537_B1_G3_D1
C537_B1_G4_D1	0.536723	0	0	0.0282486	0.0169492	0.158192	0.259887	C537	C537_B1_G4_D1
C537_D1_G10_D1	0.6522	0	0	0	0.0178359	0	0.329964	C537	C537_D1_G10_D1
C537_D1_G7_D1	0.660909	0.0159949	0	0.00383877	0.0140755	0.0460653	0.259117	C537	C537_D1_G7_D1
C537_E1_G3_D1	0.688737	0.00456621	0	0.00228311	0.00913242	0.06621	0.229072	C537	C537_E1_G3_D1
C543_A1_G10_D1	0.900277	0	0	0	0.000692521	0.0713296	0.0277008	C543	C543_A1_G10_D1
C543_A1_G2_D1	0.777215	0	0	0	0.0303797	0	0.192405	C543	C543_A1_G2_D1
C543_C1_G1_D1	0.872004	0.00272331	0.0321351	0.000544662	0.00599129	0	0.0866013	C543	C543_C1_G1_D1
C543_C1_G8_D1	0.820071	0.0202737	0.025849	0	0.00253421	0.0395337	0.0917385	C543	C543_C1_G8_D1
C543_D1_G10_D1	0.757406	0	0.133035	0.00838457	0.00279486	0.019564	0.078815	C543	C543_D1_G10_D1
C543_D1_G9_D1	0.732498	0	0.0869565	0	0.0103169	0.0596905	0.110538	C543	C543_D1_G9_D1
C544_B1_G1_D1	0.696095	0.00848896	0.0933786	0	0.0152801	0.127334	0.0594228	C544	C544_B1_G1_D1
C544_B1_G2_D1	0.650382	0	0.270229	0	0.0305344	0	0.048855	C544	C544_B1_G2_D1
C544_C1_G3_D1	0.597812	0	0.15186	0.00437637	0.00437637	0	0.241575	C544	C544_C1_G3_D1
C544_E1_B1_D1	0.402379	0.0664024	0.181368	0.0445986	0.00792864	0.11893	0.178394	C544	C544_E1_B1_D1
C544_E1_G1_D1	0.408722	0.109533	0.193712	0.0608519	0.0334686	0.0821501	0.111562	C544	C544_E1_G1_D1
C544_E1_G3_D1	0.388571	0.173333	0	0.100952	0.0914286	0.0628571	0.182857	C544	C544_E1_G3_D1
C547_A1_G4_D1	0.548309	0	0.026087	0.000483092	0.00434783	0.0125604	0.408213	C547	C547_A1_G4_D1
C547_B1_G2_D1	0.525641	0	0.0141941	0	0.0114469	0.0334249	0.415293	C547	C547_B1_G2_D1
C547_B1_G3_D1	0.587739	0.0056243	0.0134983	0	0.00112486	0.0556805	0.336333	C547	C547_B1_G3_D1
C547_B1_G4_D1	0.458752	0.0619817	0	0.229594	0	0.103885	0.145788	C547	C547_B1_G4_D1
C547_C1_G7_D1	0.445878	0	0.114414	0.0168256	0.011217	0.038138	0.373528	C547	C547_C1_G7_D1
C547_D1_G6_D1	0.535092	0	0.0796416	0	0	0	0.385266	C547	C547_D1_G6_D1
C547_D1_G8_D1	0.516991	0	0.143634	0	0.00453104	0	0.334844	C547	C547_D1_G8_D1
C547_E1_G1_D1	0.596231	0	0.105653	0	0.0188425	0.00336474	0.275908	C547	C547_E1_G1_D1
C548_E1_B1_D1	0.266086	0.00335121	0	0.0656836	0.019437	0.550268	0.0951743	C548	C548_E1_B1_D1
C549_A1_G2_D1	0.934082	0.00749064	0	0	0	0.058427	0	C549	C549_A1_G2_D1
C549_A1_G8_D1	0.97156	0	0.0284404	0	0	0	0	C549	C549_A1_G8_D1
C549_C1_G4_D1	0.845209	0	0.0503686	0	0	0.104423	0	C549	C549_C1_G4_D1
C549_C1_G8_D1	0.914714	0	0	0	0.00390625	0.0813802	0	C549	C549_C1_G8_D1
C550_A1_G2_D1	0.648794	0	0.119973	0	0.0831099	0	0.148123	C550	C550_A1_G2_D1
C550_B1_G2_D1	0.613926	0.00947867	0.15093	0.00255195	0.059424	0.0185928	0.145097	C550	C550_B1_G2_D1
C550_B1_G3_D1	0.657643	0.0123408	0.12699	0.000398089	0.0525478	0.0151274	0.134952	C550	C550_B1_G3_D1
C550_C1_G3_D1	0.611946	0	0.141247	0	0.0469572	0	0.19985	C550	C550_C1_G3_D1
C550_C1_G4_D1	0.505962	0	0.170555	0.00103681	0.0497667	0	0.27268	C550	C550_C1_G4_D1
C550_D1_G2_D1	0.728109	0.00340716	0.129472	0.000340716	0.0204429	0	0.118228	C550	C550_D1_G2_D1
C550_D1_G5_D1	0.660985	0.0116793	0.0994318	0.000631313	0.0265152	0	0.200758	C550	C550_D1_G5_D1
C551_D1_G5_D1	0.728822	0	0.193484	0	0.00150376	0.00952381	0.0666667	C551	C551_D1_G5_D1
C552_A1_G1_D1	0.7228	0.0617359	0.0855746	0	0.0822127	0.0476773	0	C552	C552_A1_G1_D1
C552_B1_G10_D1	0.464515	0	0	0.065545	0.0104675	0.459473	0	C552	C552_B1_G10_D1
C552_B1_G8_D1	0.741161	0.03795	0.078495	0	0.0707103	0.0716834	0	C552	C552_B1_G8_D1
C552_B1_G9_D1	0.841839	0.0237494	0.0904497	0.00303183	0	0.0409298	0	C552	C552_B1_G9_D1
C552_C1_G1_D1	0.746111	0.0662726	0.0693839	0	0.0678283	0.0504045	0	C552	C552_C1_G1_D1
C552_C1_G8_D1	0.834713	0.028155	0.0437231	0	0.0470354	0.046373	0	C552	C552_C1_G8_D1
C552_E1_G3_D1	0.790447	0.0431433	0.0115562	0.0227273	0.0624037	0.0697227	0	C552	C552_E1_G3_D1
C555_B1_G10_D1	0.989673	0	0	0	0.00688468	0.00344234	0	C555	C555_B1_G10_D1
C555_C1_G1_D1	0.967405	0.0225989	0.00478053	0.00304216	0	0.00217297	0	C555	C555_C1_G1_D1
C555_C1_G7_D1	0.905546	0.0175728	0.0131796	0	0.00384404	0.0598572	0	C555	C555_C1_G7_D1
C555_C1_G9_D1	0.977412	0.00689127	0	0	0.00574273	0.00995406	0	C555	C555_C1_G9_D1
C560_A1_G8_D1	0.770474	0.00334262	0.212813	0.00111421	0.0122563	0	0	C560	C560_A1_G8_D1
C560_D1_G5_D1	0.789332	0	0.128292	0	0.00405132	0.0526671	0.0256583	C560	C560_D1_G5_D1
C560_D1_G9_D1	0.782258	0	0.189826	0	0.00620347	0.0217122	0	C560	C560_D1_G9_D1
C562_B1_G3_D1	0.800586	0.0100846	0.135329	0	0.0133377	0.0406636	0	C562	C562_B1_G3_D1
C562_B1_G4_D1	0.812966	0.0212278	0.102983	0	0.010327	0.0524957	0	C562	C562_B1_G4_D1
C562_C1_G6_D1	0.891204	0	0.108796	0	0	0	0	C562	C562_C1_G6_D1
C562_D1_G2_D1	0.80664	0.0162927	0.173993	0	0.00307409	0	0	C562	C562_D1_G2_D1
C562_E1_G2_D1	0.847887	0.0112676	0.0812207	0.00234742	0.0117371	0.0455399	0	C562	C562_E1_G2_D1

## Sheet: SPSs of Cancer samples
	SPS1	SPS2	SPS3	SPS4	SPS5	SPS6	SPS7	Pid	sample
C516_A1_G1_D1	0.343	0	0.059	0.004	0.012	0.566	0.016	C516	C516_A1_G1_D1
C516_B1_G7_D1	0.335	0	0.067	0.005	0.013	0.561	0.019	C516	C516_B1_G7_D1
C516_B3_B1_D1	0.341	0	0.061	0.005	0.012	0.564	0.017	C516	C516_B3_B1_D1
C516_B3_G9_D1	0.343	0	0.057	0.005	0.012	0.565	0.018	C516	C516_B3_G9_D1
C516_C1_G3_D1	0.455	0	0	0	0.001	0.544	0	C516	C516_C1_G3_D1
C516_C1_G8_D1	0.455	0	0	0	0.001	0.545	0	C516	C516_C1_G8_D1
C516_D1_G5_D1	0.455	0	0	0	0.001	0.544	0	C516	C516_D1_G5_D1
C518_A1_G4_D1	0.247	0	0.127	0.018	0.023	0.557	0.028	C518	C518_A1_G4_D1
C518_A1_G6_D1	0.238	0	0.132	0.018	0.025	0.558	0.029	C518	C518_A1_G6_D1
C518_B1_G6_D1	0.25	0	0.13	0.023	0.024	0.547	0.026	C518	C518_B1_G6_D1
C518_B1_G8_D1	0.266	0	0.119	0.016	0.023	0.55	0.025	C518	C518_B1_G8_D1
C518_D1_G6_D1	0.221	0	0.126	0.032	0.025	0.568	0.028	C518	C518_D1_G6_D1
C518_D1_G8_D1	0.225	0	0.126	0.022	0.025	0.574	0.028	C518	C518_D1_G8_D1
C519_A4_L1_D1	0.774	0.027	0	0	0	0.199	0	C519	C519_A4_L1_D1
C519_B3_L1_D1	0.792	0.014	0	0.002	0	0.192	0	C519	C519_B3_L1_D1
C519_C1_L1_D1	0.78	0.014	0	0	0	0.206	0	C519	C519_C1_L1_D1
C519_D2_L1_D1	0.778	0.021	0	0	0	0.201	0	C519	C519_D2_L1_D1
C524_B1_G4_D1	0.678	0.046	0	0.105	0.007	0.103	0.062	C524	C524_B1_G4_D1
C524_B1_G5_D1	0.682	0.043	0	0.102	0.008	0.101	0.064	C524	C524_B1_G5_D1
C524_B1_G6_D1	0.665	0.042	0	0.125	0.007	0.103	0.059	C524	C524_B1_G6_D1
C524_C1_G10_D1	0.699	0.044	0	0.097	0.005	0.089	0.065	C524	C524_C1_G10_D1
C524_C1_G2_D1	0.742	0.042	0	0.058	0.005	0.094	0.058	C524	C524_C1_G2_D1
C524_C1_G4_D1	0.708	0.045	0	0.086	0.007	0.089	0.064	C524	C524_C1_G4_D1
C524_C1_G5_D1	0.713	0.045	0	0.074	0.005	0.087	0.076	C524	C524_C1_G5_D1
C524_C1_G8_D1	0.693	0.05	0	0.105	0.004	0.088	0.061	C524	C524_C1_G8_D1
C524_D1_G10_D1	0.729	0.047	0	0.057	0.006	0.089	0.071	C524	C524_D1_G10_D1
C524_D1_G5_D1	0.715	0.042	0	0.078	0.005	0.087	0.073	C524	C524_D1_G5_D1
C525_A1_B1_D1	0.653	0.116	0	0.022	0.011	0.102	0.095	C525	C525_A1_B1_D1
C525_B1_B1_D1	0.663	0.106	0	0.024	0.01	0.102	0.094	C525	C525_B1_B1_D1
C525_B1_G1_D1	0.667	0.104	0	0.022	0.009	0.104	0.095	C525	C525_B1_G1_D1
C525_B1_G2_D1	0.658	0.103	0	0.024	0.014	0.108	0.093	C525	C525_B1_G2_D1
C525_B1_G3_D1	0.667	0.106	0	0.024	0.008	0.103	0.093	C525	C525_B1_G3_D1
C525_C1_B1_D1	0.656	0.115	0	0.02	0.007	0.106	0.096	C525	C525_C1_B1_D1
C525_C1_G7_D1	0.652	0.112	0	0.021	0.008	0.111	0.095	C525	C525_C1_G7_D1
C525_C1_G9_D1	0.657	0.116	0.001	0.021	0.007	0.105	0.092	C525	C525_C1_G9_D1
C525_D1_G10_D1	0.663	0.101	0	0.024	0.014	0.105	0.093	C525	C525_D1_G10_D1
C525_D1_G8_D1	0.665	0.101	0	0.026	0.016	0.098	0.093	C525	C525_D1_G8_D1
C527_A3_L1_D1	0.796	0.091	0	0	0.006	0.102	0.005	C527	C527_A3_L1_D1
C527_B1_G7_D1	0.802	0.082	0	0	0.004	0.108	0.005	C527	C527_B1_G7_D1
C527_B3_L1_D1	0.803	0.084	0	0	0.016	0.095	0.003	C527	C527_B3_L1_D1
C527_C2_L1_D1	0.796	0.086	0	0	0.014	0.101	0.003	C527	C527_C2_L1_D1
C528_A1_G7_D1	0.556	0.206	0.178	0.006	0.018	0.031	0.006	C528	C528_A1_G7_D1
C528_A1_G9_D1	0.738	0.084	0.142	0.004	0.025	0	0.007	C528	C528_A1_G9_D1
C528_B1_G2_D1	0.62	0.145	0.158	0.028	0.016	0.034	0	C528	C528_B1_G2_D1
C528_B1_G9_D1	0.693	0.132	0.145	0.01	0.019	0.001	0	C528	C528_B1_G9_D1
C528_C1_G10_D1	0.467	0.222	0.197	0.053	0.025	0.03	0.005	C528	C528_C1_G10_D1
C528_C1_G9_D1	0.628	0.14	0.133	0.018	0.013	0.059	0.009	C528	C528_C1_G9_D1
C530_A1_G1_D1	0.743	0.054	0	0	0.025	0.086	0.092	C530	C530_A1_G1_D1
C530_A1_G4_D1	0.746	0.053	0	0	0.022	0.089	0.09	C530	C530_A1_G4_D1
C530_A1_G6_D1	0.735	0.052	0	0	0.025	0.098	0.09	C530	C530_A1_G6_D1
C530_A1_G9_D1	0.736	0.049	0	0	0.025	0.098	0.092	C530	C530_A1_G9_D1
C530_D1_G1_D1	0.744	0.05	0	0.005	0.023	0.079	0.099	C530	C530_D1_G1_D1
C530_D1_G10_D1	0.763	0.051	0	0	0.019	0.068	0.099	C530	C530_D1_G10_D1
C530_D1_G2_D1	0.738	0.058	0	0.003	0.027	0.08	0.095	C530	C530_D1_G2_D1
C530_D1_G5_D1	0.743	0.05	0	0.005	0.022	0.076	0.103	C530	C530_D1_G5_D1
C531_A1_G10_D1	0.635	0.089	0	0.042	0	0.093	0.14	C531	C531_A1_G10_D1
C531_A1_G7_D1	0.643	0.082	0	0.042	0.004	0.086	0.142	C531	C531_A1_G7_D1
C531_B1_G3_D1	0.632	0.093	0	0.047	0	0.102	0.125	C531	C531_B1_G3_D1
C531_B1_G5_D1	0.621	0.096	0	0.044	0.003	0.106	0.129	C531	C531_B1_G5_D1
C531_B1_G8_D1	0.637	0.089	0	0.043	0.003	0.097	0.13	C531	C531_B1_G8_D1
C531_C1_G1_D1	0.629	0.08	0	0.047	0.005	0.098	0.14	C531	C531_C1_G1_D1
C531_C1_G2_D1	0.626	0.081	0	0.046	0.002	0.104	0.141	C531	C531_C1_G2_D1
C531_C1_G4_D1	0.639	0.082	0	0.045	0	0.094	0.14	C531	C531_C1_G4_D1
C531_C1_G7_D1	0.642	0.078	0	0.044	0.002	0.093	0.141	C531	C531_C1_G7_D1
C532_A1_G3_D1	0.52	0.12	0	0.122	0.004	0.139	0.094	C532	C532_A1_G3_D1
C532_A1_G4_D1	0.512	0.119	0	0.126	0.004	0.143	0.096	C532	C532_A1_G4_D1
C532_A1_G5_D1	0.512	0.119	0	0.124	0.006	0.143	0.095	C532	C532_A1_G5_D1
C532_B1_B1_D1	0.532	0.118	0	0.117	0.004	0.141	0.087	C532	C532_B1_B1_D1
C532_B1_G10_D1	0.53	0.117	0	0.119	0.005	0.139	0.09	C532	C532_B1_G10_D1
C532_C1_G10_D1	0.514	0.11	0	0.13	0.007	0.153	0.087	C532	C532_C1_G10_D1
C532_C1_G6_D1	0.503	0.111	0	0.14	0.006	0.152	0.088	C532	C532_C1_G6_D1
C532_C1_G7_D1	0.524	0.117	0	0.126	0.005	0.143	0.084	C532	C532_C1_G7_D1
C532_D1_B1_D1	0.555	0.11	0	0.099	0.01	0.147	0.08	C532	C532_D1_B1_D1
C532_D1_G8_D1	0.542	0.111	0	0.102	0.01	0.15	0.083	C532	C532_D1_G8_D1
C536_B1_G1_D1	0.473	0.001	0	0	0	0.526	0	C536	C536_B1_G1_D1
C536_B1_G9_D1	0.472	0.001	0	0	0	0.526	0	C536	C536_B1_G9_D1
C536_C1_B1_D1	0.477	0	0	0	0	0.523	0	C536	C536_C1_B1_D1
C536_D1_G1_D1	0.481	0	0	0	0	0.519	0	C536	C536_D1_G1_D1
C536_D1_G4_D1	0.479	0	0	0	0	0.521	0	C536	C536_D1_G4_D1
C536_D1_G8_D1	0.482	0	0	0	0	0.518	0	C536	C536_D1_G8_D1
C536_D1_G9_D1	0.482	0	0	0	0	0.518	0	C536	C536_D1_G9_D1
C537_A1_G1_D1	0.587	0.069	0	0.042	0.006	0.121	0.176	C537	C537_A1_G1_D1
C537_A1_G10_D1	0.589	0.077	0	0.04	0.005	0.108	0.181	C537	C537_A1_G10_D1
C537_B1_G7_D1	0.509	0.126	0	0.062	0.01	0.097	0.196	C537	C537_B1_G7_D1
C537_C1_G1_D1	0.482	0.106	0	0.085	0.009	0.119	0.199	C537	C537_C1_G1_D1
C537_C1_G10_D1	0.476	0.108	0	0.076	0.01	0.126	0.204	C537	C537_C1_G10_D1
C537_C1_G5_D1	0.471	0.114	0	0.081	0.015	0.122	0.197	C537	C537_C1_G5_D1
C537_D1_G1_D1	0.493	0.106	0	0.071	0.005	0.12	0.205	C537	C537_D1_G1_D1
C538_A1_G10_D1	0.717	0.11	0	0.04	0.001	0.105	0.027	C538	C538_A1_G10_D1
C538_B1_G10_D1	0.744	0.107	0	0.019	0	0.107	0.023	C538	C538_B1_G10_D1
C538_B1_G8_D1	0.736	0.113	0	0.025	0	0.102	0.024	C538	C538_B1_G8_D1
C538_B1_G9_D1	0.737	0.107	0	0.02	0.002	0.11	0.023	C538	C538_B1_G9_D1
C538_C1_G10_D1	0.752	0.108	0	0.022	0	0.097	0.021	C538	C538_C1_G10_D1
C538_C1_G2_D1	0.747	0.108	0	0.022	0	0.1	0.022	C538	C538_C1_G2_D1
C538_C1_G3_D1	0.745	0.109	0	0.023	0	0.103	0.021	C538	C538_C1_G3_D1
C538_D1_G10_D1	0.712	0.119	0	0.041	0	0.094	0.035	C538	C538_D1_G10_D1
C538_D1_G4_D1	0.661	0.137	0	0.065	0.005	0.093	0.04	C538	C538_D1_G4_D1
C538_D1_G8_D1	0.679	0.127	0	0.053	0.004	0.098	0.038	C538	C538_D1_G8_D1
C539_A1_G5_D1	0.18	0.207	0	0.295	0.095	0.084	0.139	C539	C539_A1_G5_D1
C539_A1_G7_D1	0.179	0.208	0	0.292	0.096	0.082	0.143	C539	C539_A1_G7_D1
C539_A1_G8_D1	0.18	0.208	0	0.291	0.098	0.081	0.141	C539	C539_A1_G8_D1
C539_B1_G1_D1	0.24	0.212	0	0.236	0.095	0.088	0.129	C539	C539_B1_G1_D1
C539_B1_G3_D1	0.188	0.204	0	0.285	0.099	0.085	0.139	C539	C539_B1_G3_D1
C539_C1_G1_D1	0.316	0.188	0	0.205	0.077	0.094	0.12	C539	C539_C1_G1_D1
C539_C1_G3_D1	0.294	0.19	0	0.212	0.083	0.104	0.117	C539	C539_C1_G3_D1
C539_D1_G10_D1	0.249	0.195	0	0.23	0.094	0.111	0.121	C539	C539_D1_G10_D1
C539_D1_G3_D1	0.385	0.16	0.044	0.166	0.07	0.095	0.081	C539	C539_D1_G3_D1
C539_D1_G4_D1	0.242	0.203	0	0.231	0.088	0.113	0.123	C539	C539_D1_G4_D1
C539_D1_G8_D1	0.36	0.149	0.043	0.175	0.074	0.111	0.087	C539	C539_D1_G8_D1
C539_D1_G9_D1	0.354	0.156	0.063	0.168	0.076	0.113	0.07	C539	C539_D1_G9_D1
C542_A1_G1_D1	0.652	0.128	0.075	0.053	0.011	0.068	0.013	C542	C542_A1_G1_D1
C542_A1_G4_D1	0.65	0.13	0.088	0.048	0.008	0.063	0.012	C542	C542_A1_G4_D1
C542_B1_G1_D1	0.733	0.116	0.047	0.037	0.008	0.052	0.007	C542	C542_B1_G1_D1
C542_B1_G6_D1	0.742	0.109	0.045	0.032	0.008	0.045	0.02	C542	C542_B1_G6_D1
C542_B1_G7_D1	0.655	0.132	0.094	0.045	0.014	0.051	0.009	C542	C542_B1_G7_D1
C542_C1_G2_D1	0.579	0.183	0.111	0.051	0.017	0.036	0.024	C542	C542_C1_G2_D1
C542_C1_G5_D1	0.583	0.176	0.115	0.053	0.018	0.031	0.024	C542	C542_C1_G5_D1
C542_C1_G7_D1	0.589	0.183	0.108	0.057	0.017	0.03	0.015	C542	C542_C1_G7_D1
C542_D1_G3_D1	0.702	0.108	0.069	0.043	0.004	0.063	0.011	C542	C542_D1_G3_D1
C543_A1_G1_D1	0.604	0.087	0	0.108	0.013	0.094	0.093	C543	C543_A1_G1_D1
C543_A1_G7_D1	0.606	0.077	0	0.115	0.013	0.094	0.096	C543	C543_A1_G7_D1
C543_B1_G1_D1	0.618	0.078	0	0.104	0.013	0.106	0.082	C543	C543_B1_G1_D1
C543_B1_G10_D1	0.621	0.075	0	0.102	0.01	0.107	0.085	C543	C543_B1_G10_D1
C543_B1_G2_D1	0.609	0.077	0	0.1	0.017	0.104	0.094	C543	C543_B1_G2_D1
C543_B1_G5_D1	0.62	0.075	0	0.101	0.011	0.106	0.086	C543	C543_B1_G5_D1
C544_A1_G1_D1	0.49	0.128	0.188	0	0.011	0.044	0.138	C544	C544_A1_G1_D1
C544_A1_G4_D1	0.495	0.14	0.168	0	0.007	0.043	0.147	C544	C544_A1_G4_D1
C544_A1_G8_D1	0.491	0.126	0.191	0	0.01	0.043	0.14	C544	C544_A1_G8_D1
C544_C1_G10_D1	0.489	0.132	0.182	0.005	0.006	0.051	0.136	C544	C544_C1_G10_D1
C544_D1_G3_D1	0.479	0.151	0.206	0	0.004	0.014	0.146	C544	C544_D1_G3_D1
C544_D1_G8_D1	0.54	0.081	0.153	0	0	0.04	0.187	C544	C544_D1_G8_D1
C547_A4_L1_D1	0.366	0.09	0.008	0.383	0	0.097	0.055	C547	C547_A4_L1_D1
C547_B3_L1_D1	0.59	0.063	0	0.128	0	0.108	0.11	C547	C547_B3_L1_D1
C547_C3_L1_D1	0.477	0.093	0	0.266	0	0.104	0.06	C547	C547_C3_L1_D1
C548_A1_G10_D1	0.392	0	0	0	0.004	0.594	0.01	C548	C548_A1_G10_D1
C548_A1_G4_D1	0.399	0	0	0	0.003	0.589	0.009	C548	C548_A1_G4_D1
C548_B1_G10_D1	0.387	0	0	0.005	0	0.6	0.009	C548	C548_B1_G10_D1
C548_B1_G4_D1	0.389	0	0	0.005	0	0.6	0.006	C548	C548_B1_G4_D1
C548_C1_G3_D1	0.399	0	0	0.01	0.002	0.581	0.008	C548	C548_C1_G3_D1
C548_C1_G7_D1	0.396	0	0	0.01	0.002	0.584	0.008	C548	C548_C1_G7_D1
C548_D1_G1_D1	0.413	0	0	0	0.002	0.579	0.006	C548	C548_D1_G1_D1
C548_D1_G9_D1	0.412	0	0	0	0.001	0.581	0.006	C548	C548_D1_G9_D1
C549_A1_G4_D1	0.144	0.833	0.016	0.007	0	0	0	C549	C549_A1_G4_D1
C549_B1_G3_D1	0.185	0.77	0	0.023	0	0.022	0	C549	C549_B1_G3_D1
C549_B1_G5_D1	0.175	0.79	0	0.019	0	0.016	0	C549	C549_B1_G5_D1
C549_B1_G8_D1	0.185	0.774	0	0.023	0	0.018	0	C549	C549_B1_G8_D1
C549_C1_G7_D1	0.292	0.653	0	0.022	0	0.033	0	C549	C549_C1_G7_D1
C549_C234_L1_D1	0.193	0.76	0	0.024	0	0.023	0	C549	C549_C234_L1_D1
C549_D234_L1_D1	0.287	0.577	0	0.065	0.003	0.058	0.011	C549	C549_D234_L1_D1
C550_C1_G5_D1	0.441	0.234	0	0.028	0.033	0.087	0.177	C550	C550_C1_G5_D1
C550_C1_G7_D1	0.575	0.125	0.015	0.014	0.03	0.078	0.161	C550	C550_C1_G7_D1
C550_D1_G1_D1	0.446	0.224	0	0.035	0.033	0.083	0.18	C550	C550_D1_G1_D1
C551_A1_G1_D1	0.538	0.072	0	0.097	0.023	0.092	0.177	C551	C551_A1_G1_D1
C551_A1_G5_D1	0.542	0.065	0	0.072	0.017	0.108	0.196	C551	C551_A1_G5_D1
C551_A1_G8_D1	0.526	0.072	0	0.083	0.021	0.102	0.196	C551	C551_A1_G8_D1
C551_B1_G3_D1	0.62	0.071	0	0.043	0.023	0.091	0.152	C551	C551_B1_G3_D1
C551_B1_G5_D1	0.526	0.071	0	0.112	0.019	0.094	0.178	C551	C551_B1_G5_D1
C551_C1_G3_D1	0.516	0.078	0	0.113	0.025	0.086	0.18	C551	C551_C1_G3_D1
C551_C1_G5_D1	0.54	0.074	0	0.091	0.024	0.091	0.18	C551	C551_C1_G5_D1
C551_C1_G9_D1	0.514	0.076	0	0.121	0.021	0.084	0.183	C551	C551_C1_G9_D1
C551_D1_G2_D1	0.556	0.065	0	0.094	0.019	0.094	0.172	C551	C551_D1_G2_D1
C551_D1_G9_D1	0.595	0.056	0.019	0.071	0.013	0.081	0.164	C551	C551_D1_G9_D1
C552_C1_G3_D1	0.347	0	0	0.067	0	0.586	0	C552	C552_C1_G3_D1
C552_C1_G9_D1	0.372	0	0	0.064	0	0.564	0	C552	C552_C1_G9_D1
C552_D1_G5_D1	0.358	0	0	0.085	0	0.556	0	C552	C552_D1_G5_D1
C552_D1_G7_D1	0.347	0	0	0.09	0	0.563	0	C552	C552_D1_G7_D1
C554_B1_G6_D1	0.628	0.133	0	0.041	0	0.107	0.092	C554	C554_B1_G6_D1
C554_B1_G8_D1	0.718	0.104	0	0.03	0.002	0.08	0.066	C554	C554_B1_G8_D1
C554_B1_G9_D1	0.7	0.1	0	0.032	0	0.097	0.071	C554	C554_B1_G9_D1
C554_C1_G1_D1	0.477	0.223	0	0.086	0.008	0.127	0.078	C554	C554_C1_G1_D1
C554_C1_G5_D1	0.477	0.224	0	0.086	0.007	0.129	0.076	C554	C554_C1_G5_D1
C554_C1_G8_D1	0.483	0.221	0	0.086	0.008	0.125	0.077	C554	C554_C1_G8_D1
C554_D1_G1_D1	0.533	0.179	0	0.107	0.007	0.104	0.069	C554	C554_D1_G1_D1
C554_D1_G4_D1	0.504	0.193	0	0.109	0.007	0.115	0.072	C554	C554_D1_G4_D1
C555_A1_B1_D1	0.705	0.014	0	0.226	0	0.055	0	C555	C555_A1_B1_D1
C555_A234_L1_D1	0.704	0.01	0	0.213	0	0.072	0	C555	C555_A234_L1_D1
C555_C234_L1_D1	0.768	0.022	0	0.145	0	0.064	0	C555	C555_C234_L1_D1
C559_A1_G1_D1	0.669	0.101	0	0.063	0.014	0.094	0.058	C559	C559_A1_G1_D1
C559_A1_G10_D1	0.665	0.104	0	0.065	0.017	0.092	0.058	C559	C559_A1_G10_D1
C559_B1_G10_D1	0.68	0.106	0	0.046	0.016	0.1	0.051	C559	C559_B1_G10_D1
C559_B1_G7_D1	0.67	0.107	0	0.051	0.015	0.098	0.058	C559	C559_B1_G7_D1
C559_B1_G8_D1	0.673	0.108	0	0.049	0.016	0.1	0.054	C559	C559_B1_G8_D1
C559_C1_G4_D1	0.675	0.099	0	0.056	0.016	0.101	0.053	C559	C559_C1_G4_D1
C559_C1_G7_D1	0.672	0.101	0	0.059	0.018	0.098	0.052	C559	C559_C1_G7_D1
C559_C1_G8_D1	0.672	0.108	0	0.052	0.015	0.1	0.054	C559	C559_C1_G8_D1
C559_D1_G1_D1	0.676	0.093	0	0.073	0.016	0.083	0.059	C559	C559_D1_G1_D1
C559_D1_G10_D1	0.637	0.11	0	0.088	0.014	0.094	0.058	C559	C559_D1_G10_D1
C559_D1_G5_D1	0.685	0.1	0	0.053	0.014	0.097	0.052	C559	C559_D1_G5_D1
C560_A1_G10_D1	0.593	0.103	0.053	0.074	0.018	0.093	0.066	C560	C560_A1_G10_D1
C560_A1_G6_D1	0.611	0.097	0.063	0.068	0.02	0.081	0.059	C560	C560_A1_G6_D1
C560_B1_G3_D1	0.613	0.101	0.057	0.057	0.015	0.1	0.056	C560	C560_B1_G3_D1
C560_B1_G7_D1	0.638	0.089	0.065	0.053	0.019	0.083	0.052	C560	C560_B1_G7_D1
C560_C1_G4_D1	0.64	0.095	0.042	0.058	0.016	0.086	0.063	C560	C560_C1_G4_D1
C560_C1_G6_D1	0.648	0.09	0.03	0.057	0.015	0.1	0.059	C560	C560_C1_G6_D1
C561_A1_G8_D1	0.392	0.075	0.087	0.192	0.028	0.053	0.172	C561	C561_A1_G8_D1
C561_A1_G9_D1	0.41	0.086	0.076	0.15	0.029	0.061	0.189	C561	C561_A1_G9_D1
C561_B1_G6_D1	0.293	0.045	0.062	0.406	0.018	0.046	0.13	C561	C561_B1_G6_D1
C561_B1_G8_D1	0.25	0.042	0.03	0.485	0.016	0.046	0.131	C561	C561_B1_G8_D1
C561_B1_G9_D1	0.31	0.044	0.06	0.384	0.026	0.045	0.131	C561	C561_B1_G9_D1
C561_C1_G1_D1	0.406	0.067	0.073	0.167	0.033	0.072	0.184	C561	C561_C1_G1_D1
C561_C1_G10_D1	0.465	0.079	0.082	0.088	0.034	0.054	0.199	C561	C561_C1_G10_D1
C561_D1_G10_D1	0.375	0.083	0.048	0.233	0.021	0.057	0.182	C561	C561_D1_G10_D1
C561_D1_G5_D1	0.279	0.068	0.013	0.411	0.013	0.055	0.161	C561	C561_D1_G5_D1
C561_D1_G6_D1	0.276	0.066	0.008	0.422	0.012	0.057	0.159	C561	C561_D1_G6_D1
C562_A1_G3_D1	0.372	0	0	0.031	0	0.588	0.008	C562	C562_A1_G3_D1
C562_A1_G5_D1	0.401	0	0	0.025	0	0.564	0.01	C562	C562_A1_G5_D1
C562_A1_G7_D1	0.437	0	0.009	0.029	0	0.514	0.012	C562	C562_A1_G7_D1

## Sheet: cancer clonal and subclonal Sig
SAMPLE	NORMALIZED_EXPOSURE	SIGNATURE
C516_A1_B1_D1_clonal	0.326614	SPS1
C516_A1_B1_D1_clonal	0	SPS2
C516_A1_B1_D1_clonal	0.0797752	SPS3
C516_A1_B1_D1_clonal	0.00721048	SPS4
C516_A1_B1_D1_clonal	0.0164427	SPS5
C516_A1_B1_D1_clonal	0.530405	SPS6
C516_A1_B1_D1_clonal	0.0395524	SPS7
C516_A1_B1_D1_subclonal	0.350674	SPS1
C516_A1_B1_D1_subclonal	0	SPS2
C516_A1_B1_D1_subclonal	0.0282293	SPS3
C516_A1_B1_D1_subclonal	0.0017995	SPS4
C516_A1_B1_D1_subclonal	0.00386912	SPS5
C516_A1_B1_D1_subclonal	0.605033	SPS6
C516_A1_B1_D1_subclonal	0.0103953	SPS7
C516_A1_G1_D1_clonal	0.321625	SPS1
C516_A1_G1_D1_clonal	0	SPS2
C516_A1_G1_D1_clonal	0.104427	SPS3
C516_A1_G1_D1_clonal	0.00722244	SPS4
C516_A1_G1_D1_clonal	0.0210101	SPS5
C516_A1_G1_D1_clonal	0.512717	SPS6
C516_A1_G1_D1_clonal	0.0329974	SPS7
C516_A1_G1_D1_subclonal	0.340061	SPS1
C516_A1_G1_D1_subclonal	0	SPS2
C516_A1_G1_D1_subclonal	0.0496937	SPS3
C516_A1_G1_D1_subclonal	0.00279172	SPS4
C516_A1_G1_D1_subclonal	0.00861884	SPS5
C516_A1_G1_D1_subclonal	0.585486	SPS6
C516_A1_G1_D1_subclonal	0.0133487	SPS7
C516_B1_G7_D1_clonal	0.295128	SPS1
C516_B1_G7_D1_clonal	0	SPS2
C516_B1_G7_D1_clonal	0.123878	SPS3
C516_B1_G7_D1_clonal	0.0109553	SPS4
C516_B1_G7_D1_clonal	0.0245973	SPS5
C516_B1_G7_D1_clonal	0.501875	SPS6
C516_B1_G7_D1_clonal	0.0435657	SPS7
C516_B1_G7_D1_subclonal	0.32988	SPS1
C516_B1_G7_D1_subclonal	0	SPS2
C516_B1_G7_D1_subclonal	0.0406698	SPS3
C516_B1_G7_D1_subclonal	0.00562752	SPS4
C516_B1_G7_D1_subclonal	0.00961293	SPS5
C516_B1_G7_D1_subclonal	0.594766	SPS6
C516_B1_G7_D1_subclonal	0.0194436	SPS7
C516_B3_B1_D1_clonal	0.302569	SPS1
C516_B3_B1_D1_clonal	0	SPS2
C516_B3_B1_D1_clonal	0.121395	SPS3
C516_B3_B1_D1_clonal	0.0114136	SPS4
C516_B3_B1_D1_clonal	0.0225954	SPS5
C516_B3_B1_D1_clonal	0.500229	SPS6
C516_B3_B1_D1_clonal	0.0417975	SPS7
C516_B3_B1_D1_subclonal	0.333621	SPS1
C516_B3_B1_D1_subclonal	0	SPS2
C516_B3_B1_D1_subclonal	0.0424533	SPS3
C516_B3_B1_D1_subclonal	0.00523542	SPS4
C516_B3_B1_D1_subclonal	0.00883069	SPS5
C516_B3_B1_D1_subclonal	0.592244	SPS6
C516_B3_B1_D1_subclonal	0.0176157	SPS7
C516_B3_G9_D1_clonal	0.313141	SPS1
C516_B3_G9_D1_clonal	0	SPS2
C516_B3_G9_D1_clonal	0.110118	SPS3
C516_B3_G9_D1_clonal	0.0108135	SPS4
C516_B3_G9_D1_clonal	0.0208036	SPS5
C516_B3_G9_D1_clonal	0.500607	SPS6
C516_B3_G9_D1_clonal	0.0445164	SPS7
C516_B3_G9_D1_subclonal	0.335675	SPS1
C516_B3_G9_D1_subclonal	0	SPS2
C516_B3_G9_D1_subclonal	0.0406794	SPS3
C516_B3_G9_D1_subclonal	0.00402905	SPS4
C516_B3_G9_D1_subclonal	0.00862778	SPS5
C516_B3_G9_D1_subclonal	0.59372	SPS6
C516_B3_G9_D1_subclonal	0.0172686	SPS7
C516_C1_G3_D1_clonal	0.456247	SPS1
C516_C1_G3_D1_clonal	0	SPS2
C516_C1_G3_D1_clonal	0	SPS3
C516_C1_G3_D1_clonal	0.00219805	SPS4
C516_C1_G3_D1_clonal	0.00914566	SPS5
C516_C1_G3_D1_clonal	0.499268	SPS6
C516_C1_G3_D1_clonal	0.0331417	SPS7
C516_C1_G3_D1_subclonal	0.42846	SPS1
C516_C1_G3_D1_subclonal	0	SPS2
C516_C1_G3_D1_subclonal	0	SPS3
C516_C1_G3_D1_subclonal	0	SPS4
C516_C1_G3_D1_subclonal	0	SPS5
C516_C1_G3_D1_subclonal	0.57154	SPS6
C516_C1_G3_D1_subclonal	0	SPS7
C516_C1_G8_D1_clonal	0.455847	SPS1
C516_C1_G8_D1_clonal	0	SPS2
C516_C1_G8_D1_clonal	0	SPS3
C516_C1_G8_D1_clonal	0.00257222	SPS4
C516_C1_G8_D1_clonal	0.00774646	SPS5
C516_C1_G8_D1_clonal	0.50173	SPS6
C516_C1_G8_D1_clonal	0.0321041	SPS7
C516_C1_G8_D1_subclonal	0.428463	SPS1
C516_C1_G8_D1_subclonal	0	SPS2
C516_C1_G8_D1_subclonal	0	SPS3
C516_C1_G8_D1_subclonal	0	SPS4
C516_C1_G8_D1_subclonal	0	SPS5
C516_C1_G8_D1_subclonal	0.571537	SPS6
C516_C1_G8_D1_subclonal	0	SPS7
C516_D1_G5_D1_clonal	0.466161	SPS1
C516_D1_G5_D1_clonal	0	SPS2
C516_D1_G5_D1_clonal	0	SPS3
C516_D1_G5_D1_clonal	0.00224864	SPS4
C516_D1_G5_D1_clonal	0.00739115	SPS5
C516_D1_G5_D1_clonal	0.496142	SPS6
C516_D1_G5_D1_clonal	0.0280579	SPS7
C516_D1_G5_D1_subclonal	0.434632	SPS1
C516_D1_G5_D1_subclonal	0	SPS2
C516_D1_G5_D1_subclonal	0	SPS3
C516_D1_G5_D1_subclonal	0	SPS4
C516_D1_G5_D1_subclonal	0	SPS5
C516_D1_G5_D1_subclonal	0.565368	SPS6
C516_D1_G5_D1_subclonal	0	SPS7
C518_A1_G2_D1_clonal	0.268012	SPS1
C518_A1_G2_D1_clonal	0.000582567	SPS2
C518_A1_G2_D1_clonal	0	SPS3
C518_A1_G2_D1_clonal	0.0220016	SPS4
C518_A1_G2_D1_clonal	0.0117133	SPS5
C518_A1_G2_D1_clonal	0.616684	SPS6
C518_A1_G2_D1_clonal	0.0810067	SPS7
C518_A1_G2_D1_subclonal	0.233312	SPS1
C518_A1_G2_D1_subclonal	0	SPS2
C518_A1_G2_D1_subclonal	0	SPS3
C518_A1_G2_D1_subclonal	0.0724681	SPS4
C518_A1_G2_D1_subclonal	0.0161765	SPS5
C518_A1_G2_D1_subclonal	0.639928	SPS6
C518_A1_G2_D1_subclonal	0.0381159	SPS7
C518_A1_G4_D1_clonal	0.239404	SPS1
C518_A1_G4_D1_clonal	0	SPS2
C518_A1_G4_D1_clonal	0.130792	SPS3
C518_A1_G4_D1_clonal	0.0132728	SPS4
C518_A1_G4_D1_clonal	0.02825	SPS5
C518_A1_G4_D1_clonal	0.528285	SPS6
C518_A1_G4_D1_clonal	0.0599956	SPS7
C518_A1_G4_D1_subclonal	0.245103	SPS1
C518_A1_G4_D1_subclonal	0	SPS2
C518_A1_G4_D1_subclonal	0.118977	SPS3
C518_A1_G4_D1_subclonal	0.0221512	SPS4
C518_A1_G4_D1_subclonal	0.0208476	SPS5
C518_A1_G4_D1_subclonal	0.572368	SPS6
C518_A1_G4_D1_subclonal	0.0205531	SPS7
C518_A1_G6_D1_clonal	0.238929	SPS1
C518_A1_G6_D1_clonal	0	SPS2
C518_A1_G6_D1_clonal	0.129312	SPS3
C518_A1_G6_D1_clonal	0.0144137	SPS4
C518_A1_G6_D1_clonal	0.0280485	SPS5
C518_A1_G6_D1_clonal	0.528872	SPS6
C518_A1_G6_D1_clonal	0.0604244	SPS7
C518_A1_G6_D1_subclonal	0.232701	SPS1
C518_A1_G6_D1_subclonal	0	SPS2
C518_A1_G6_D1_subclonal	0.121439	SPS3
C518_A1_G6_D1_subclonal	0.0265421	SPS4
C518_A1_G6_D1_subclonal	0.0220767	SPS5
C518_A1_G6_D1_subclonal	0.574346	SPS6
C518_A1_G6_D1_subclonal	0.0228956	SPS7
C518_B1_G6_D1_clonal	0.207166	SPS1
C518_B1_G6_D1_clonal	0	SPS2
C518_B1_G6_D1_clonal	0.154078	SPS3
C518_B1_G6_D1_clonal	0.0229652	SPS4
C518_B1_G6_D1_clonal	0.0279108	SPS5
C518_B1_G6_D1_clonal	0.537653	SPS6
C518_B1_G6_D1_clonal	0.0502264	SPS7
C518_B1_G6_D1_subclonal	0.263136	SPS1
C518_B1_G6_D1_subclonal	0	SPS2
C518_B1_G6_D1_subclonal	0.111885	SPS3
C518_B1_G6_D1_subclonal	0.0271709	SPS4
C518_B1_G6_D1_subclonal	0.0212243	SPS5
C518_B1_G6_D1_subclonal	0.557457	SPS6
C518_B1_G6_D1_subclonal	0.0191265	SPS7
C518_B1_G7_D1_clonal	0.208404	SPS1
C518_B1_G7_D1_clonal	0	SPS2
C518_B1_G7_D1_clonal	0.158463	SPS3
C518_B1_G7_D1_clonal	0.0220469	SPS4
C518_B1_G7_D1_clonal	0.027199	SPS5
C518_B1_G7_D1_clonal	0.531982	SPS6
C518_B1_G7_D1_clonal	0.0519047	SPS7
C518_B1_G7_D1_subclonal	0.273766	SPS1
C518_B1_G7_D1_subclonal	0	SPS2
C518_B1_G7_D1_subclonal	0.0930423	SPS3
C518_B1_G7_D1_subclonal	0.0231773	SPS4
C518_B1_G7_D1_subclonal	0.0200411	SPS5
C518_B1_G7_D1_subclonal	0.568989	SPS6
C518_B1_G7_D1_subclonal	0.0209846	SPS7
C518_B1_G8_D1_clonal	0.207753	SPS1
C518_B1_G8_D1_clonal	0	SPS2
C518_B1_G8_D1_clonal	0.149869	SPS3
C518_B1_G8_D1_clonal	0.0234443	SPS4
C518_B1_G8_D1_clonal	0.0277301	SPS5
C518_B1_G8_D1_clonal	0.5404	SPS6
C518_B1_G8_D1_clonal	0.0508038	SPS7
C518_B1_G8_D1_subclonal	0.277449	SPS1
C518_B1_G8_D1_subclonal	0	SPS2
C518_B1_G8_D1_subclonal	0.106151	SPS3
C518_B1_G8_D1_subclonal	0.0192231	SPS4
C518_B1_G8_D1_subclonal	0.0212856	SPS5
C518_B1_G8_D1_subclonal	0.55641	SPS6
C518_B1_G8_D1_subclonal	0.0194818	SPS7
C518_C1_G10_D1_clonal	0.274512	SPS1
C518_C1_G10_D1_clonal	0	SPS2
C518_C1_G10_D1_clonal	0.101463	SPS3
C518_C1_G10_D1_clonal	0.01149	SPS4
C518_C1_G10_D1_clonal	0.0258005	SPS5
C518_C1_G10_D1_clonal	0.523649	SPS6
C518_C1_G10_D1_clonal	0.0630856	SPS7
C518_C1_G10_D1_subclonal	0.365917	SPS1
C518_C1_G10_D1_subclonal	0	SPS2
C518_C1_G10_D1_subclonal	0	SPS3
C518_C1_G10_D1_subclonal	0.0149186	SPS4
C518_C1_G10_D1_subclonal	0.0151444	SPS5
C518_C1_G10_D1_subclonal	0.573845	SPS6
C518_C1_G10_D1_subclonal	0.0301751	SPS7
C518_C1_G8_D1_clonal	0.257774	SPS1
C518_C1_G8_D1_clonal	0	SPS2
C518_C1_G8_D1_clonal	0.0874857	SPS3
C518_C1_G8_D1_clonal	0.0119665	SPS4
C518_C1_G8_D1_clonal	0.0236947	SPS5
C518_C1_G8_D1_clonal	0.550799	SPS6
C518_C1_G8_D1_clonal	0.0682797	SPS7
C518_C1_G8_D1_subclonal	0.354698	SPS1
C518_C1_G8_D1_subclonal	0	SPS2
C518_C1_G8_D1_subclonal	0.0255971	SPS3
C518_C1_G8_D1_subclonal	0.0131816	SPS4
C518_C1_G8_D1_subclonal	0.0166104	SPS5
C518_C1_G8_D1_subclonal	0.56018	SPS6
C518_C1_G8_D1_subclonal	0.0297338	SPS7
C518_D1_G6_D1_clonal	0.316421	SPS1
C518_D1_G6_D1_clonal	0	SPS2
C518_D1_G6_D1_clonal	0.0962853	SPS3
C518_D1_G6_D1_clonal	0.00793974	SPS4
C518_D1_G6_D1_clonal	0.0243212	SPS5
C518_D1_G6_D1_clonal	0.485264	SPS6
C518_D1_G6_D1_clonal	0.0697681	SPS7
C518_D1_G6_D1_subclonal	0.199367	SPS1
C518_D1_G6_D1_subclonal	0	SPS2
C518_D1_G6_D1_subclonal	0.124809	SPS3
C518_D1_G6_D1_subclonal	0.0400495	SPS4
C518_D1_G6_D1_subclonal	0.0246109	SPS5
C518_D1_G6_D1_subclonal	0.587874	SPS6
C518_D1_G6_D1_subclonal	0.0232894	SPS7
C518_D1_G8_D1_clonal	0.318588	SPS1
C518_D1_G8_D1_clonal	0	SPS2
C518_D1_G8_D1_clonal	0.0988171	SPS3
C518_D1_G8_D1_clonal	0.00713934	SPS4
C518_D1_G8_D1_clonal	0.0250472	SPS5
C518_D1_G8_D1_clonal	0.480647	SPS6
C518_D1_G8_D1_clonal	0.0697618	SPS7
C518_D1_G8_D1_subclonal	0.202098	SPS1
C518_D1_G8_D1_subclonal	0	SPS2
C518_D1_G8_D1_subclonal	0.125955	SPS3
C518_D1_G8_D1_subclonal	0.0284151	SPS4
C518_D1_G8_D1_subclonal	0.0246494	SPS5
C518_D1_G8_D1_subclonal	0.596552	SPS6
C518_D1_G8_D1_subclonal	0.0223308	SPS7
C519_A4_L1_D1_clonal	0.688098	SPS1
C519_A4_L1_D1_clonal	0.0538254	SPS2
C519_A4_L1_D1_clonal	0.00811583	SPS3
C519_A4_L1_D1_clonal	0.0110361	SPS4
C519_A4_L1_D1_clonal	0	SPS5
C519_A4_L1_D1_clonal	0.238924	SPS6
C519_A4_L1_D1_clonal	0	SPS7
C519_A4_L1_D1_subclonal	0.818248	SPS1
C519_A4_L1_D1_subclonal	0.0151471	SPS2
C519_A4_L1_D1_subclonal	0	SPS3
C519_A4_L1_D1_subclonal	0	SPS4
C519_A4_L1_D1_subclonal	0	SPS5
C519_A4_L1_D1_subclonal	0.166605	SPS6
C519_A4_L1_D1_subclonal	0	SPS7
C519_B1_G8_D1_clonal	0.607823	SPS1
C519_B1_G8_D1_clonal	0.0464819	SPS2
C519_B1_G8_D1_clonal	0.143205	SPS3
C519_B1_G8_D1_clonal	0.0302944	SPS4
C519_B1_G8_D1_clonal	0	SPS5
C519_B1_G8_D1_clonal	0.172196	SPS6
C519_B1_G8_D1_clonal	0	SPS7
C519_B1_G8_D1_subclonal	0.805419	SPS1
C519_B1_G8_D1_subclonal	0.0299698	SPS2
C519_B1_G8_D1_subclonal	0	SPS3
C519_B1_G8_D1_subclonal	0.00295629	SPS4
C519_B1_G8_D1_subclonal	0	SPS5
C519_B1_G8_D1_subclonal	0.161655	SPS6
C519_B1_G8_D1_subclonal	0	SPS7
C519_B3_L1_D1_clonal	0.694613	SPS1
C519_B3_L1_D1_clonal	0.0471043	SPS2
C519_B3_L1_D1_clonal	0	SPS3
C519_B3_L1_D1_clonal	0.0110024	SPS4
C519_B3_L1_D1_clonal	0	SPS5
C519_B3_L1_D1_clonal	0.247281	SPS6
C519_B3_L1_D1_clonal	0	SPS7
C519_B3_L1_D1_subclonal	0.817054	SPS1
C519_B3_L1_D1_subclonal	0.00602635	SPS2
C519_B3_L1_D1_subclonal	0	SPS3
C519_B3_L1_D1_subclonal	0	SPS4
C519_B3_L1_D1_subclonal	0	SPS5
C519_B3_L1_D1_subclonal	0.176919	SPS6
C519_B3_L1_D1_subclonal	0	SPS7
C519_C1_L1_D1_clonal	0.666576	SPS1
C519_C1_L1_D1_clonal	0.042995	SPS2
C519_C1_L1_D1_clonal	0	SPS3
C519_C1_L1_D1_clonal	0.0245322	SPS4
C519_C1_L1_D1_clonal	0	SPS5
C519_C1_L1_D1_clonal	0.265897	SPS6
C519_C1_L1_D1_clonal	0	SPS7
C519_C1_L1_D1_subclonal	0.807612	SPS1
C519_C1_L1_D1_subclonal	0.0168125	SPS2
C519_C1_L1_D1_subclonal	0	SPS3
C519_C1_L1_D1_subclonal	0	SPS4
C519_C1_L1_D1_subclonal	0	SPS5
C519_C1_L1_D1_subclonal	0.175575	SPS6
C519_C1_L1_D1_subclonal	0	SPS7
C519_D2_L1_D1_clonal	0.692318	SPS1
C519_D2_L1_D1_clonal	0.0456162	SPS2
C519_D2_L1_D1_clonal	0	SPS3
C519_D2_L1_D1_clonal	0.0320996	SPS4
C519_D2_L1_D1_clonal	0	SPS5
C519_D2_L1_D1_clonal	0.229966	SPS6
C519_D2_L1_D1_clonal	0	SPS7
C519_D2_L1_D1_subclonal	0.807132	SPS1
C519_D2_L1_D1_subclonal	0.015482	SPS2
C519_D2_L1_D1_subclonal	0	SPS3
C519_D2_L1_D1_subclonal	0.00185127	SPS4
C519_D2_L1_D1_subclonal	0	SPS5
C519_D2_L1_D1_subclonal	0.175535	SPS6
C519_D2_L1_D1_subclonal	0	SPS7
C522_A1_G1_D1_clonal	0.229469	SPS1
C522_A1_G1_D1_clonal	0.0589109	SPS2
C522_A1_G1_D1_clonal	0.359668	SPS3
C522_A1_G1_D1_clonal	0	SPS4
C522_A1_G1_D1_clonal	0.0612738	SPS5
C522_A1_G1_D1_clonal	0.171388	SPS6
C522_A1_G1_D1_clonal	0.11929	SPS7
C522_A1_G1_D1_subclonal	0.186067	SPS1
C522_A1_G1_D1_subclonal	0.1727	SPS2
C522_A1_G1_D1_subclonal	0.178312	SPS3
C522_A1_G1_D1_subclonal	0	SPS4
C522_A1_G1_D1_subclonal	0.205284	SPS5
C522_A1_G1_D1_subclonal	0.135958	SPS6
C522_A1_G1_D1_subclonal	0.121679	SPS7
C522_A1_G6_D1_clonal	0.24858	SPS1
C522_A1_G6_D1_clonal	0	SPS2
C522_A1_G6_D1_clonal	0.44379	SPS3
C522_A1_G6_D1_clonal	0	SPS4
C522_A1_G6_D1_clonal	0.0735424	SPS5
C522_A1_G6_D1_clonal	0.134675	SPS6
C522_A1_G6_D1_clonal	0.0994121	SPS7
C522_A1_G6_D1_subclonal	0.0898644	SPS1
C522_A1_G6_D1_subclonal	0.101081	SPS2
C522_A1_G6_D1_subclonal	0.417284	SPS3
C522_A1_G6_D1_subclonal	0.0131997	SPS4
C522_A1_G6_D1_subclonal	0.320159	SPS5
C522_A1_G6_D1_subclonal	0	SPS6
C522_A1_G6_D1_subclonal	0.0584122	SPS7
C522_A1_G9_D1_clonal	0.213792	SPS1
C522_A1_G9_D1_clonal	0.0638746	SPS2
C522_A1_G9_D1_clonal	0.314484	SPS3
C522_A1_G9_D1_clonal	0	SPS4
C522_A1_G9_D1_clonal	0.0662115	SPS5
C522_A1_G9_D1_clonal	0.193899	SPS6
C522_A1_G9_D1_clonal	0.147739	SPS7
C522_A1_G9_D1_subclonal	0.255312	SPS1
C522_A1_G9_D1_subclonal	0.12295	SPS2
C522_A1_G9_D1_subclonal	0.321155	SPS3
C522_A1_G9_D1_subclonal	0	SPS4
C522_A1_G9_D1_subclonal	0.16273	SPS5
C522_A1_G9_D1_subclonal	0	SPS6
C522_A1_G9_D1_subclonal	0.137853	SPS7
C522_C1_G6_D1_clonal	0.316337	SPS1
C522_C1_G6_D1_clonal	0.0149182	SPS2
C522_C1_G6_D1_clonal	0.509611	SPS3
C522_C1_G6_D1_clonal	0	SPS4
C522_C1_G6_D1_clonal	0.034522	SPS5
C522_C1_G6_D1_clonal	0.0382911	SPS6
C522_C1_G6_D1_clonal	0.0863207	SPS7
C522_C1_G6_D1_subclonal	0.427591	SPS1
C522_C1_G6_D1_subclonal	0.0330283	SPS2
C522_C1_G6_D1_subclonal	0.0877094	SPS3
C522_C1_G6_D1_subclonal	0	SPS4
C522_C1_G6_D1_subclonal	0.0906234	SPS5
C522_C1_G6_D1_subclonal	0.185151	SPS6
C522_C1_G6_D1_subclonal	0.175898	SPS7
C522_C1_G8_D1_clonal	0.343413	SPS1
C522_C1_G8_D1_clonal	0.0504462	SPS2
C522_C1_G8_D1_clonal	0.301243	SPS3
C522_C1_G8_D1_clonal	0	SPS4
C522_C1_G8_D1_clonal	0.0383446	SPS5
C522_C1_G8_D1_clonal	0.160398	SPS6
C522_C1_G8_D1_clonal	0.106155	SPS7
C522_C1_G8_D1_subclonal	0.652128	SPS1
C522_C1_G8_D1_subclonal	0.0425642	SPS2
C522_C1_G8_D1_subclonal	0.103339	SPS3
C522_C1_G8_D1_subclonal	0	SPS4
C522_C1_G8_D1_subclonal	0.00637836	SPS5
C522_C1_G8_D1_subclonal	0.0231535	SPS6
C522_C1_G8_D1_subclonal	0.172437	SPS7
C522_D1_G10_D1_clonal	0.364389	SPS1
C522_D1_G10_D1_clonal	0.0576226	SPS2
C522_D1_G10_D1_clonal	0.259952	SPS3
C522_D1_G10_D1_clonal	0	SPS4
C522_D1_G10_D1_clonal	0.042327	SPS5
C522_D1_G10_D1_clonal	0.107761	SPS6
C522_D1_G10_D1_clonal	0.167949	SPS7
C522_D1_G10_D1_subclonal	0.643308	SPS1
C522_D1_G10_D1_subclonal	0.0316871	SPS2
C522_D1_G10_D1_subclonal	0.0822749	SPS3
C522_D1_G10_D1_subclonal	0	SPS4
C522_D1_G10_D1_subclonal	0.0220178	SPS5
C522_D1_G10_D1_subclonal	0	SPS6
C522_D1_G10_D1_subclonal	0.220712	SPS7
C522_D1_G2_D1_clonal	0.346052	SPS1
C522_D1_G2_D1_clonal	0.0278954	SPS2
C522_D1_G2_D1_clonal	0.376132	SPS3
C522_D1_G2_D1_clonal	0	SPS4
C522_D1_G2_D1_clonal	0.0457468	SPS5
C522_D1_G2_D1_clonal	0.11044	SPS6
C522_D1_G2_D1_clonal	0.0937343	SPS7
C522_D1_G2_D1_subclonal	0.86241	SPS1
C522_D1_G2_D1_subclonal	0.00690179	SPS2
C522_D1_G2_D1_subclonal	0.115862	SPS3
C522_D1_G2_D1_subclonal	0	SPS4
C522_D1_G2_D1_subclonal	0	SPS5
C522_D1_G2_D1_subclonal	0	SPS6
C522_D1_G2_D1_subclonal	0.014826	SPS7
C522_D1_G7_D1_clonal	0.376788	SPS1
C522_D1_G7_D1_clonal	0	SPS2
C522_D1_G7_D1_clonal	0.406176	SPS3
C522_D1_G7_D1_clonal	0	SPS4
C522_D1_G7_D1_clonal	0.00259765	SPS5
C522_D1_G7_D1_clonal	0.0908514	SPS6
C522_D1_G7_D1_clonal	0.123587	SPS7
C522_D1_G7_D1_subclonal	0.727343	SPS1
C522_D1_G7_D1_subclonal	0	SPS2
C522_D1_G7_D1_subclonal	0.184289	SPS3
C522_D1_G7_D1_subclonal	0	SPS4
C522_D1_G7_D1_subclonal	0.0191133	SPS5
C522_D1_G7_D1_subclonal	0.0191355	SPS6
C522_D1_G7_D1_subclonal	0.0501197	SPS7
C522_W1_B2_D1_clonal	0.342723	SPS1
C522_W1_B2_D1_clonal	0	SPS2
C522_W1_B2_D1_clonal	0.443104	SPS3
C522_W1_B2_D1_clonal	0	SPS4
C522_W1_B2_D1_clonal	0.0283015	SPS5
C522_W1_B2_D1_clonal	0.0755159	SPS6
C522_W1_B2_D1_clonal	0.110356	SPS7
C522_W1_B2_D1_subclonal	0.670491	SPS1
C522_W1_B2_D1_subclonal	0.0265618	SPS2
C522_W1_B2_D1_subclonal	0.0344688	SPS3
C522_W1_B2_D1_subclonal	0	SPS4
C522_W1_B2_D1_subclonal	0.0130703	SPS5
C522_W1_B2_D1_subclonal	0.0318016	SPS6
C522_W1_B2_D1_subclonal	0.223606	SPS7
C524_B1_G4_D1_clonal	0.653881	SPS1
C524_B1_G4_D1_clonal	0.039598	SPS2
C524_B1_G4_D1_clonal	0	SPS3
C524_B1_G4_D1_clonal	0.0953168	SPS4
C524_B1_G4_D1_clonal	0.0157561	SPS5
C524_B1_G4_D1_clonal	0.120542	SPS6
C524_B1_G4_D1_clonal	0.0749059	SPS7
C524_B1_G4_D1_subclonal	0.648534	SPS1
C524_B1_G4_D1_subclonal	0.0467665	SPS2
C524_B1_G4_D1_subclonal	0	SPS3
C524_B1_G4_D1_subclonal	0.134273	SPS4
C524_B1_G4_D1_subclonal	0.0073676	SPS5
C524_B1_G4_D1_subclonal	0.099398	SPS6
C524_B1_G4_D1_subclonal	0.0636611	SPS7
C524_B1_G5_D1_clonal	0.666583	SPS1
C524_B1_G5_D1_clonal	0.0376471	SPS2
C524_B1_G5_D1_clonal	0	SPS3
C524_B1_G5_D1_clonal	0.0899041	SPS4
C524_B1_G5_D1_clonal	0.0164383	SPS5
C524_B1_G5_D1_clonal	0.118302	SPS6
C524_B1_G5_D1_clonal	0.0711257	SPS7
C524_B1_G5_D1_subclonal	0.670533	SPS1
C524_B1_G5_D1_subclonal	0.0436839	SPS2
C524_B1_G5_D1_subclonal	0	SPS3
C524_B1_G5_D1_subclonal	0.115875	SPS4
C524_B1_G5_D1_subclonal	0.00562546	SPS5
C524_B1_G5_D1_subclonal	0.100367	SPS6
C524_B1_G5_D1_subclonal	0.0639154	SPS7
C524_B1_G6_D1_clonal	0.700869	SPS1
C524_B1_G6_D1_clonal	0.0345238	SPS2
C524_B1_G6_D1_clonal	0	SPS3
C524_B1_G6_D1_clonal	0.056731	SPS4
C524_B1_G6_D1_clonal	0.0151388	SPS5
C524_B1_G6_D1_clonal	0.117957	SPS6
C524_B1_G6_D1_clonal	0.0747807	SPS7
C524_B1_G6_D1_subclonal	0.635221	SPS1
C524_B1_G6_D1_subclonal	0.0414451	SPS2
C524_B1_G6_D1_subclonal	0	SPS3
C524_B1_G6_D1_subclonal	0.151764	SPS4
C524_B1_G6_D1_subclonal	0.00599694	SPS5
C524_B1_G6_D1_subclonal	0.101555	SPS6
C524_B1_G6_D1_subclonal	0.0640176	SPS7
C524_C1_G10_D1_clonal	0.694791	SPS1
C524_C1_G10_D1_clonal	0.0268349	SPS2
C524_C1_G10_D1_clonal	0	SPS3
C524_C1_G10_D1_clonal	0.0575552	SPS4
C524_C1_G10_D1_clonal	0.0201024	SPS5
C524_C1_G10_D1_clonal	0.128139	SPS6
C524_C1_G10_D1_clonal	0.0725774	SPS7
C524_C1_G10_D1_subclonal	0.68365	SPS1
C524_C1_G10_D1_subclonal	0.048107	SPS2
C524_C1_G10_D1_subclonal	0	SPS3
C524_C1_G10_D1_subclonal	0.113257	SPS4
C524_C1_G10_D1_subclonal	0	SPS5
C524_C1_G10_D1_subclonal	0.0824674	SPS6
C524_C1_G10_D1_subclonal	0.0725183	SPS7
C524_C1_G2_D1_clonal	0.715781	SPS1
C524_C1_G2_D1_clonal	0.0276025	SPS2
C524_C1_G2_D1_clonal	0	SPS3
C524_C1_G2_D1_clonal	0.0461333	SPS4
C524_C1_G2_D1_clonal	0.0212718	SPS5
C524_C1_G2_D1_clonal	0.117496	SPS6
C524_C1_G2_D1_clonal	0.071716	SPS7
C524_C1_G2_D1_subclonal	0.694254	SPS1
C524_C1_G2_D1_subclonal	0.0487275	SPS2
C524_C1_G2_D1_subclonal	0	SPS3
C524_C1_G2_D1_subclonal	0.0942347	SPS4
C524_C1_G2_D1_subclonal	0.00233647	SPS5
C524_C1_G2_D1_subclonal	0.098629	SPS6
C524_C1_G2_D1_subclonal	0.0618182	SPS7
C524_C1_G4_D1_clonal	0.706879	SPS1
C524_C1_G4_D1_clonal	0.0244783	SPS2
C524_C1_G4_D1_clonal	0	SPS3
C524_C1_G4_D1_clonal	0.0557687	SPS4
C524_C1_G4_D1_clonal	0.0172279	SPS5
C524_C1_G4_D1_clonal	0.123482	SPS6
C524_C1_G4_D1_clonal	0.072164	SPS7
C524_C1_G4_D1_subclonal	0.681243	SPS1
C524_C1_G4_D1_subclonal	0.0486643	SPS2
C524_C1_G4_D1_subclonal	0	SPS3
C524_C1_G4_D1_subclonal	0.116446	SPS4
C524_C1_G4_D1_subclonal	0.00277116	SPS5
C524_C1_G4_D1_subclonal	0.0855384	SPS6
C524_C1_G4_D1_subclonal	0.065337	SPS7
C524_C1_G5_D1_clonal	0.721138	SPS1
C524_C1_G5_D1_clonal	0.0270607	SPS2
C524_C1_G5_D1_clonal	0	SPS3
C524_C1_G5_D1_clonal	0.038548	SPS4
C524_C1_G5_D1_clonal	0.0159682	SPS5
C524_C1_G5_D1_clonal	0.113305	SPS6
C524_C1_G5_D1_clonal	0.0839804	SPS7
C524_C1_G5_D1_subclonal	0.700866	SPS1
C524_C1_G5_D1_subclonal	0.0485095	SPS2
C524_C1_G5_D1_subclonal	0	SPS3
C524_C1_G5_D1_subclonal	0.0894713	SPS4
C524_C1_G5_D1_subclonal	0	SPS5
C524_C1_G5_D1_subclonal	0.0843104	SPS6
C524_C1_G5_D1_subclonal	0.076843	SPS7
C524_C1_G8_D1_clonal	0.707209	SPS1
C524_C1_G8_D1_clonal	0.0295861	SPS2
C524_C1_G8_D1_clonal	0	SPS3
C524_C1_G8_D1_clonal	0.0519465	SPS4
C524_C1_G8_D1_clonal	0.0169007	SPS5
C524_C1_G8_D1_clonal	0.125739	SPS6
C524_C1_G8_D1_clonal	0.0686185	SPS7
C524_C1_G8_D1_subclonal	0.655547	SPS1
C524_C1_G8_D1_subclonal	0.0561207	SPS2
C524_C1_G8_D1_subclonal	0	SPS3
C524_C1_G8_D1_subclonal	0.137637	SPS4
C524_C1_G8_D1_subclonal	0	SPS5
C524_C1_G8_D1_subclonal	0.0850077	SPS6
C524_C1_G8_D1_subclonal	0.065688	SPS7
C524_D1_G10_D1_clonal	0.712095	SPS1
C524_D1_G10_D1_clonal	0.0315511	SPS2
C524_D1_G10_D1_clonal	0	SPS3
C524_D1_G10_D1_clonal	0.0403088	SPS4
C524_D1_G10_D1_clonal	0.0161703	SPS5
C524_D1_G10_D1_clonal	0.11716	SPS6
C524_D1_G10_D1_clonal	0.0827152	SPS7
C524_D1_G10_D1_subclonal	0.71648	SPS1
C524_D1_G10_D1_subclonal	0.0506195	SPS2
C524_D1_G10_D1_subclonal	0	SPS3
C524_D1_G10_D1_subclonal	0.0667967	SPS4
C524_D1_G10_D1_subclonal	0.0025494	SPS5
C524_D1_G10_D1_subclonal	0.0898858	SPS6
C524_D1_G10_D1_subclonal	0.0736681	SPS7
C524_D1_G5_D1_clonal	0.718566	SPS1
C524_D1_G5_D1_clonal	0.0306612	SPS2
C524_D1_G5_D1_clonal	0	SPS3
C524_D1_G5_D1_clonal	0.0377889	SPS4
C524_D1_G5_D1_clonal	0.0148164	SPS5
C524_D1_G5_D1_clonal	0.11527	SPS6
C524_D1_G5_D1_clonal	0.0828975	SPS7
C524_D1_G5_D1_subclonal	0.696098	SPS1
C524_D1_G5_D1_subclonal	0.0452963	SPS2
C524_D1_G5_D1_subclonal	0	SPS3
C524_D1_G5_D1_subclonal	0.100147	SPS4
C524_D1_G5_D1_subclonal	0.0030478	SPS5
C524_D1_G5_D1_subclonal	0.0851842	SPS6
C524_D1_G5_D1_subclonal	0.0702266	SPS7
C525_A1_B1_D1_clonal	0.498223	SPS1
C525_A1_B1_D1_clonal	0.0966524	SPS2
C525_A1_B1_D1_clonal	0.228516	SPS3
C525_A1_B1_D1_clonal	0.0168177	SPS4
C525_A1_B1_D1_clonal	0.0121012	SPS5
C525_A1_B1_D1_clonal	0.0802274	SPS6
C525_A1_B1_D1_clonal	0.0674633	SPS7
C525_A1_B1_D1_subclonal	0.663966	SPS1
C525_A1_B1_D1_subclonal	0.109661	SPS2
C525_A1_B1_D1_subclonal	0	SPS3
C525_A1_B1_D1_subclonal	0.0219588	SPS4
C525_A1_B1_D1_subclonal	0.0135515	SPS5
C525_A1_B1_D1_subclonal	0.103276	SPS6
C525_A1_B1_D1_subclonal	0.0875869	SPS7
C525_B1_B1_D1_clonal	0.510581	SPS1
C525_B1_B1_D1_clonal	0.0956756	SPS2
C525_B1_B1_D1_clonal	0.206105	SPS3
C525_B1_B1_D1_clonal	0.0242819	SPS4
C525_B1_B1_D1_clonal	0.010282	SPS5
C525_B1_B1_D1_clonal	0.100778	SPS6
C525_B1_B1_D1_clonal	0.0522965	SPS7
C525_B1_B1_D1_subclonal	0.682223	SPS1
C525_B1_B1_D1_subclonal	0.100195	SPS2
C525_B1_B1_D1_subclonal	0	SPS3
C525_B1_B1_D1_subclonal	0.0228785	SPS4
C525_B1_B1_D1_subclonal	0.0115231	SPS5
C525_B1_B1_D1_subclonal	0.0943395	SPS6
C525_B1_B1_D1_subclonal	0.0888413	SPS7
C525_B1_G1_D1_clonal	0.505322	SPS1
C525_B1_G1_D1_clonal	0.106831	SPS2
C525_B1_G1_D1_clonal	0.191514	SPS3
C525_B1_G1_D1_clonal	0.0199962	SPS4
C525_B1_G1_D1_clonal	0.0109868	SPS5
C525_B1_G1_D1_clonal	0.107097	SPS6
C525_B1_G1_D1_clonal	0.0582526	SPS7
C525_B1_G1_D1_subclonal	0.690243	SPS1
C525_B1_G1_D1_subclonal	0.0972643	SPS2
C525_B1_G1_D1_subclonal	0	SPS3
C525_B1_G1_D1_subclonal	0.0228475	SPS4
C525_B1_G1_D1_subclonal	0.0128703	SPS5
C525_B1_G1_D1_subclonal	0.0929329	SPS6
C525_B1_G1_D1_subclonal	0.0838424	SPS7
C525_B1_G2_D1_clonal	0.514562	SPS1
C525_B1_G2_D1_clonal	0.101448	SPS2
C525_B1_G2_D1_clonal	0.160834	SPS3
C525_B1_G2_D1_clonal	0.0244241	SPS4
C525_B1_G2_D1_clonal	0.0107024	SPS5
C525_B1_G2_D1_clonal	0.124474	SPS6
C525_B1_G2_D1_clonal	0.0635566	SPS7
C525_B1_G2_D1_subclonal	0.676941	SPS1
C525_B1_G2_D1_subclonal	0.0972463	SPS2
C525_B1_G2_D1_subclonal	0	SPS3
C525_B1_G2_D1_subclonal	0.0233759	SPS4
C525_B1_G2_D1_subclonal	0.0129794	SPS5
C525_B1_G2_D1_subclonal	0.0991064	SPS6
C525_B1_G2_D1_subclonal	0.0903513	SPS7
C525_B1_G3_D1_clonal	0.506999	SPS1
C525_B1_G3_D1_clonal	0.0938082	SPS2
C525_B1_G3_D1_clonal	0.205632	SPS3
C525_B1_G3_D1_clonal	0.0224428	SPS4
C525_B1_G3_D1_clonal	0.00796354	SPS5
C525_B1_G3_D1_clonal	0.103272	SPS6
C525_B1_G3_D1_clonal	0.0598818	SPS7
C525_B1_G3_D1_subclonal	0.675139	SPS1
C525_B1_G3_D1_subclonal	0.101506	SPS2
C525_B1_G3_D1_subclonal	0	SPS3
C525_B1_G3_D1_subclonal	0.0253886	SPS4
C525_B1_G3_D1_subclonal	0.0108477	SPS5
C525_B1_G3_D1_subclonal	0.0989769	SPS6
C525_B1_G3_D1_subclonal	0.0881414	SPS7
C525_C1_B1_D1_clonal	0.503855	SPS1
C525_C1_B1_D1_clonal	0.104877	SPS2
C525_C1_B1_D1_clonal	0.231077	SPS3
C525_C1_B1_D1_clonal	0.0169327	SPS4
C525_C1_B1_D1_clonal	0.00734788	SPS5
C525_C1_B1_D1_clonal	0.0827183	SPS6
C525_C1_B1_D1_clonal	0.0531929	SPS7
C525_C1_B1_D1_subclonal	0.666957	SPS1
C525_C1_B1_D1_subclonal	0.106528	SPS2
C525_C1_B1_D1_subclonal	0	SPS3
C525_C1_B1_D1_subclonal	0.0215196	SPS4
C525_C1_B1_D1_subclonal	0.00980179	SPS5
C525_C1_B1_D1_subclonal	0.10592	SPS6
C525_C1_B1_D1_subclonal	0.0892738	SPS7
C525_C1_G7_D1_clonal	0.497781	SPS1
C525_C1_G7_D1_clonal	0.107187	SPS2
C525_C1_G7_D1_clonal	0.235721	SPS3
C525_C1_G7_D1_clonal	0.0171023	SPS4
C525_C1_G7_D1_clonal	0.00700256	SPS5
C525_C1_G7_D1_clonal	0.0777565	SPS6
C525_C1_G7_D1_clonal	0.0574487	SPS7
C525_C1_G7_D1_subclonal	0.668909	SPS1
C525_C1_G7_D1_subclonal	0.104893	SPS2
C525_C1_G7_D1_subclonal	0	SPS3
C525_C1_G7_D1_subclonal	0.0217971	SPS4
C525_C1_G7_D1_subclonal	0.0100145	SPS5
C525_C1_G7_D1_subclonal	0.10448	SPS6
C525_C1_G7_D1_subclonal	0.0899056	SPS7
C525_C1_G9_D1_clonal	0.509855	SPS1
C525_C1_G9_D1_clonal	0.107301	SPS2
C525_C1_G9_D1_clonal	0.227561	SPS3
C525_C1_G9_D1_clonal	0.0144999	SPS4
C525_C1_G9_D1_clonal	0.00679014	SPS5
C525_C1_G9_D1_clonal	0.083841	SPS6
C525_C1_G9_D1_clonal	0.050152	SPS7
C525_C1_G9_D1_subclonal	0.662502	SPS1
C525_C1_G9_D1_subclonal	0.108534	SPS2
C525_C1_G9_D1_subclonal	0	SPS3
C525_C1_G9_D1_subclonal	0.0246595	SPS4
C525_C1_G9_D1_subclonal	0.0112618	SPS5
C525_C1_G9_D1_subclonal	0.103711	SPS6
C525_C1_G9_D1_subclonal	0.0893324	SPS7
C525_D1_G10_D1_clonal	0.507568	SPS1
C525_D1_G10_D1_clonal	0.100729	SPS2
C525_D1_G10_D1_clonal	0.164716	SPS3
C525_D1_G10_D1_clonal	0.017266	SPS4
C525_D1_G10_D1_clonal	0.0136479	SPS5
C525_D1_G10_D1_clonal	0.116796	SPS6
C525_D1_G10_D1_clonal	0.0792771	SPS7
C525_D1_G10_D1_subclonal	0.675661	SPS1
C525_D1_G10_D1_subclonal	0.096093	SPS2
C525_D1_G10_D1_subclonal	0	SPS3
C525_D1_G10_D1_subclonal	0.0238822	SPS4
C525_D1_G10_D1_subclonal	0.0156994	SPS5
C525_D1_G10_D1_subclonal	0.100637	SPS6
C525_D1_G10_D1_subclonal	0.0880279	SPS7
C525_D1_G8_D1_clonal	0.521881	SPS1
C525_D1_G8_D1_clonal	0.0902665	SPS2
C525_D1_G8_D1_clonal	0.193933	SPS3
C525_D1_G8_D1_clonal	0.024806	SPS4
C525_D1_G8_D1_clonal	0.00632901	SPS5
C525_D1_G8_D1_clonal	0.0833359	SPS6
C525_D1_G8_D1_clonal	0.0794484	SPS7
C525_D1_G8_D1_subclonal	0.67446	SPS1
C525_D1_G8_D1_subclonal	0.0983519	SPS2
C525_D1_G8_D1_subclonal	0	SPS3
C525_D1_G8_D1_subclonal	0.0266836	SPS4
C525_D1_G8_D1_subclonal	0.0151958	SPS5
C525_D1_G8_D1_subclonal	0.0946723	SPS6
C525_D1_G8_D1_subclonal	0.0906367	SPS7
C527_A1_B1_D1_clonal	0.518546	SPS1
C527_A1_B1_D1_clonal	0.0397199	SPS2
C527_A1_B1_D1_clonal	0.24587	SPS3
C527_A1_B1_D1_clonal	0.00844623	SPS4
C527_A1_B1_D1_clonal	0	SPS5
C527_A1_B1_D1_clonal	0.177031	SPS6
C527_A1_B1_D1_clonal	0.0103864	SPS7
C527_A1_B1_D1_subclonal	0.808566	SPS1
C527_A1_B1_D1_subclonal	0.0704111	SPS2
C527_A1_B1_D1_subclonal	0.0660434	SPS3
C527_A1_B1_D1_subclonal	0	SPS4
C527_A1_B1_D1_subclonal	0.0390895	SPS5
C527_A1_B1_D1_subclonal	0	SPS6
C527_A1_B1_D1_subclonal	0.0158896	SPS7
C527_A3_L1_D1_clonal	0.682672	SPS1
C527_A3_L1_D1_clonal	0.0858798	SPS2
C527_A3_L1_D1_clonal	0.0461487	SPS3
C527_A3_L1_D1_clonal	0.00542411	SPS4
C527_A3_L1_D1_clonal	0	SPS5
C527_A3_L1_D1_clonal	0.168059	SPS6
C527_A3_L1_D1_clonal	0.0118165	SPS7
C527_A3_L1_D1_subclonal	0.812354	SPS1
C527_A3_L1_D1_subclonal	0.0937798	SPS2
C527_A3_L1_D1_subclonal	0	SPS3
C527_A3_L1_D1_subclonal	0	SPS4
C527_A3_L1_D1_subclonal	0.0104061	SPS5
C527_A3_L1_D1_subclonal	0.0834604	SPS6
C527_A3_L1_D1_subclonal	0	SPS7
C527_B1_B1_D1_clonal	0.273851	SPS1
C527_B1_B1_D1_clonal	0.00870196	SPS2
C527_B1_B1_D1_clonal	0.365526	SPS3
C527_B1_B1_D1_clonal	0.0158791	SPS4
C527_B1_B1_D1_clonal	0	SPS5
C527_B1_B1_D1_clonal	0.308183	SPS6
C527_B1_B1_D1_clonal	0.0278582	SPS7
C527_B1_B1_D1_subclonal	0.695713	SPS1
C527_B1_B1_D1_subclonal	0.0241568	SPS2
C527_B1_B1_D1_subclonal	0	SPS3
C527_B1_B1_D1_subclonal	0.0130985	SPS4
C527_B1_B1_D1_subclonal	0.126401	SPS5
C527_B1_B1_D1_subclonal	0.13675	SPS6
C527_B1_B1_D1_subclonal	0.00388145	SPS7
C527_B1_G5_D1_clonal	0.626416	SPS1
C527_B1_G5_D1_clonal	0.0724288	SPS2
C527_B1_G5_D1_clonal	0.104818	SPS3
C527_B1_G5_D1_clonal	0.00566652	SPS4
C527_B1_G5_D1_clonal	0.013836	SPS5
C527_B1_G5_D1_clonal	0.140799	SPS6
C527_B1_G5_D1_clonal	0.0360355	SPS7
C527_B1_G5_D1_subclonal	0.809935	SPS1
C527_B1_G5_D1_subclonal	0.0860638	SPS2
C527_B1_G5_D1_subclonal	0	SPS3
C527_B1_G5_D1_subclonal	0	SPS4
C527_B1_G5_D1_subclonal	0.0207286	SPS5
C527_B1_G5_D1_subclonal	0.0746864	SPS6
C527_B1_G5_D1_subclonal	0.00858586	SPS7
C527_B1_G7_D1_clonal	0.617781	SPS1
C527_B1_G7_D1_clonal	0.0849481	SPS2
C527_B1_G7_D1_clonal	0.139752	SPS3
C527_B1_G7_D1_clonal	0.00169023	SPS4
C527_B1_G7_D1_clonal	0.0181941	SPS5
C527_B1_G7_D1_clonal	0.127713	SPS6
C527_B1_G7_D1_clonal	0.00992087	SPS7
C527_B1_G7_D1_subclonal	0.822097	SPS1
C527_B1_G7_D1_subclonal	0.0785002	SPS2
C527_B1_G7_D1_subclonal	0	SPS3
C527_B1_G7_D1_subclonal	0	SPS4
C527_B1_G7_D1_subclonal	0.0189107	SPS5
C527_B1_G7_D1_subclonal	0.0777609	SPS6
C527_B1_G7_D1_subclonal	0.00273117	SPS7
C527_B3_L1_D1_clonal	0.619035	SPS1
C527_B3_L1_D1_clonal	0.0780678	SPS2
C527_B3_L1_D1_clonal	0.147617	SPS3
C527_B3_L1_D1_clonal	0.00151951	SPS4
C527_B3_L1_D1_clonal	0.0100386	SPS5
C527_B3_L1_D1_clonal	0.133383	SPS6
C527_B3_L1_D1_clonal	0.0103392	SPS7
C527_B3_L1_D1_subclonal	0.807477	SPS1
C527_B3_L1_D1_subclonal	0.0639106	SPS2
C527_B3_L1_D1_subclonal	0	SPS3
C527_B3_L1_D1_subclonal	0	SPS4
C527_B3_L1_D1_subclonal	0.0484305	SPS5
C527_B3_L1_D1_subclonal	0.0801821	SPS6
C527_B3_L1_D1_subclonal	0	SPS7
C527_C1_B1_D1_clonal	0.410921	SPS1
C527_C1_B1_D1_clonal	0.0262718	SPS2
C527_C1_B1_D1_clonal	0.323403	SPS3
C527_C1_B1_D1_clonal	0.0095024	SPS4
C527_C1_B1_D1_clonal	0	SPS5
C527_C1_B1_D1_clonal	0.229902	SPS6
C527_C1_B1_D1_clonal	0	SPS7
C527_C1_B1_D1_subclonal	0.812918	SPS1
C527_C1_B1_D1_subclonal	0.0577976	SPS2
C527_C1_B1_D1_subclonal	0	SPS3
C527_C1_B1_D1_subclonal	0	SPS4
C527_C1_B1_D1_subclonal	0.0612641	SPS5
C527_C1_B1_D1_subclonal	0.0421556	SPS6
C527_C1_B1_D1_subclonal	0.0258651	SPS7
C527_C2_L1_D1_clonal	0.623048	SPS1
C527_C2_L1_D1_clonal	0.0719904	SPS2
C527_C2_L1_D1_clonal	0.155653	SPS3
C527_C2_L1_D1_clonal	0	SPS4
C527_C2_L1_D1_clonal	0.0122421	SPS5
C527_C2_L1_D1_clonal	0.135213	SPS6
C527_C2_L1_D1_clonal	0.00185348	SPS7
C527_C2_L1_D1_subclonal	0.820076	SPS1
C527_C2_L1_D1_subclonal	0.0653273	SPS2
C527_C2_L1_D1_subclonal	0	SPS3
C527_C2_L1_D1_subclonal	0	SPS4
C527_C2_L1_D1_subclonal	0.0212191	SPS5
C527_C2_L1_D1_subclonal	0.0933775	SPS6
C527_C2_L1_D1_subclonal	0	SPS7
C528_A1_G7_D1_clonal	0.53856	SPS1
C528_A1_G7_D1_clonal	0.213076	SPS2
C528_A1_G7_D1_clonal	0.172674	SPS3
C528_A1_G7_D1_clonal	0.0087961	SPS4
C528_A1_G7_D1_clonal	0.0269401	SPS5
C528_A1_G7_D1_clonal	0.0254454	SPS6
C528_A1_G7_D1_clonal	0.0145075	SPS7
C528_A1_G7_D1_subclonal	0.583252	SPS1
C528_A1_G7_D1_subclonal	0.19374	SPS2
C528_A1_G7_D1_subclonal	0.180283	SPS3
C528_A1_G7_D1_subclonal	0.0240705	SPS4
C528_A1_G7_D1_subclonal	0.00743017	SPS5
C528_A1_G7_D1_subclonal	0.0112237	SPS6
C528_A1_G7_D1_subclonal	0	SPS7
C528_A1_G9_D1_clonal	0.525843	SPS1
C528_A1_G9_D1_clonal	0.214867	SPS2
C528_A1_G9_D1_clonal	0.184998	SPS3
C528_A1_G9_D1_clonal	0.0127306	SPS4
C528_A1_G9_D1_clonal	0.0347683	SPS5
C528_A1_G9_D1_clonal	0.0120349	SPS6
C528_A1_G9_D1_clonal	0.0147581	SPS7
C528_A1_G9_D1_subclonal	0.823067	SPS1
C528_A1_G9_D1_subclonal	0.0538531	SPS2
C528_A1_G9_D1_subclonal	0.104562	SPS3
C528_A1_G9_D1_subclonal	0.0113671	SPS4
C528_A1_G9_D1_subclonal	0.00427249	SPS5
C528_A1_G9_D1_subclonal	0	SPS6
C528_A1_G9_D1_subclonal	0.00287779	SPS7
C528_B1_G2_D1_clonal	0.517895	SPS1
C528_B1_G2_D1_clonal	0.203377	SPS2
C528_B1_G2_D1_clonal	0.184571	SPS3
C528_B1_G2_D1_clonal	0.0202112	SPS4
C528_B1_G2_D1_clonal	0.0335063	SPS5
C528_B1_G2_D1_clonal	0.0285464	SPS6
C528_B1_G2_D1_clonal	0.0118943	SPS7
C528_B1_G2_D1_subclonal	0.658672	SPS1
C528_B1_G2_D1_subclonal	0.113807	SPS2
C528_B1_G2_D1_subclonal	0.139398	SPS3
C528_B1_G2_D1_subclonal	0.0430917	SPS4
C528_B1_G2_D1_subclonal	0.0102736	SPS5
C528_B1_G2_D1_subclonal	0.03426	SPS6
C528_B1_G2_D1_subclonal	0.000497056	SPS7
C528_B1_G9_D1_clonal	0.523869	SPS1
C528_B1_G9_D1_clonal	0.214	SPS2
C528_B1_G9_D1_clonal	0.200619	SPS3
C528_B1_G9_D1_clonal	0.0160929	SPS4
C528_B1_G9_D1_clonal	0.0314756	SPS5
C528_B1_G9_D1_clonal	0.00680521	SPS6
C528_B1_G9_D1_clonal	0.00713897	SPS7
C528_B1_G9_D1_subclonal	0.746288	SPS1
C528_B1_G9_D1_subclonal	0.0913574	SPS2
C528_B1_G9_D1_subclonal	0.131144	SPS3
C528_B1_G9_D1_subclonal	0.0238045	SPS4
C528_B1_G9_D1_subclonal	0.00409605	SPS5
C528_B1_G9_D1_subclonal	0	SPS6
C528_B1_G9_D1_subclonal	0.00331006	SPS7
C528_C1_G10_D1_clonal	0.489193	SPS1
C528_C1_G10_D1_clonal	0.209661	SPS2
C528_C1_G10_D1_clonal	0.205437	SPS3
C528_C1_G10_D1_clonal	0.0301524	SPS4
C528_C1_G10_D1_clonal	0.0349353	SPS5
C528_C1_G10_D1_clonal	0.0295798	SPS6
C528_C1_G10_D1_clonal	0.00104145	SPS7
C528_C1_G10_D1_subclonal	0.45511	SPS1
C528_C1_G10_D1_subclonal	0.224485	SPS2
C528_C1_G10_D1_subclonal	0.182412	SPS3
C528_C1_G10_D1_subclonal	0.0884581	SPS4
C528_C1_G10_D1_subclonal	0.00060383	SPS5
C528_C1_G10_D1_subclonal	0.0284706	SPS6
C528_C1_G10_D1_subclonal	0.0204609	SPS7
C528_C1_G9_D1_clonal	0.51664	SPS1
C528_C1_G9_D1_clonal	0.202483	SPS2
C528_C1_G9_D1_clonal	0.173095	SPS3
C528_C1_G9_D1_clonal	0.0267961	SPS4
C528_C1_G9_D1_clonal	0.0346159	SPS5
C528_C1_G9_D1_clonal	0.0355207	SPS6
C528_C1_G9_D1_clonal	0.0108503	SPS7
C528_C1_G9_D1_subclonal	0.653728	SPS1
C528_C1_G9_D1_subclonal	0.103737	SPS2
C528_C1_G9_D1_subclonal	0.137195	SPS3
C528_C1_G9_D1_subclonal	0.0371708	SPS4
C528_C1_G9_D1_subclonal	0	SPS5
C528_C1_G9_D1_subclonal	0.0547819	SPS6
C528_C1_G9_D1_subclonal	0.0133877	SPS7
C530_A1_G1_D1_clonal	0.691632	SPS1
C530_A1_G1_D1_clonal	0.0636228	SPS2
C530_A1_G1_D1_clonal	0	SPS3
C530_A1_G1_D1_clonal	0	SPS4
C530_A1_G1_D1_clonal	0.0294047	SPS5
C530_A1_G1_D1_clonal	0.107173	SPS6
C530_A1_G1_D1_clonal	0.108168	SPS7
C530_A1_G1_D1_subclonal	0.707402	SPS1
C530_A1_G1_D1_subclonal	0.0561666	SPS2
C530_A1_G1_D1_subclonal	0	SPS3
C530_A1_G1_D1_subclonal	0	SPS4
C530_A1_G1_D1_subclonal	0.0350265	SPS5
C530_A1_G1_D1_subclonal	0.0900812	SPS6
C530_A1_G1_D1_subclonal	0.111323	SPS7
C530_A1_G4_D1_clonal	0.702051	SPS1
C530_A1_G4_D1_clonal	0.0753276	SPS2
C530_A1_G4_D1_clonal	0	SPS3
C530_A1_G4_D1_clonal	0.00100386	SPS4
C530_A1_G4_D1_clonal	0.0274239	SPS5
C530_A1_G4_D1_clonal	0.0984848	SPS6
C530_A1_G4_D1_clonal	0.0957086	SPS7
C530_A1_G4_D1_subclonal	0.718225	SPS1
C530_A1_G4_D1_subclonal	0.0421507	SPS2
C530_A1_G4_D1_subclonal	0	SPS3
C530_A1_G4_D1_subclonal	0	SPS4
C530_A1_G4_D1_subclonal	0.0352133	SPS5
C530_A1_G4_D1_subclonal	0.0949731	SPS6
C530_A1_G4_D1_subclonal	0.109438	SPS7
C530_A1_G6_D1_clonal	0.679868	SPS1
C530_A1_G6_D1_clonal	0.0753652	SPS2
C530_A1_G6_D1_clonal	0	SPS3
C530_A1_G6_D1_clonal	0.00265365	SPS4
C530_A1_G6_D1_clonal	0.0306225	SPS5
C530_A1_G6_D1_clonal	0.108686	SPS6
C530_A1_G6_D1_clonal	0.102804	SPS7
C530_A1_G6_D1_subclonal	0.7023	SPS1
C530_A1_G6_D1_subclonal	0.0383835	SPS2
C530_A1_G6_D1_subclonal	0	SPS3
C530_A1_G6_D1_subclonal	0.00362964	SPS4
C530_A1_G6_D1_subclonal	0.0268285	SPS5
C530_A1_G6_D1_subclonal	0.103246	SPS6
C530_A1_G6_D1_subclonal	0.125613	SPS7
C530_A1_G9_D1_clonal	0.688446	SPS1
C530_A1_G9_D1_clonal	0.0680919	SPS2
C530_A1_G9_D1_clonal	0	SPS3
C530_A1_G9_D1_clonal	0	SPS4
C530_A1_G9_D1_clonal	0.0324363	SPS5
C530_A1_G9_D1_clonal	0.10673	SPS6
C530_A1_G9_D1_clonal	0.104296	SPS7
C530_A1_G9_D1_subclonal	0.716134	SPS1
C530_A1_G9_D1_subclonal	0.0396432	SPS2
C530_A1_G9_D1_subclonal	0	SPS3
C530_A1_G9_D1_subclonal	0	SPS4
C530_A1_G9_D1_subclonal	0.0279532	SPS5
C530_A1_G9_D1_subclonal	0.105027	SPS6
C530_A1_G9_D1_subclonal	0.111243	SPS7
C530_D1_G1_D1_clonal	0.692264	SPS1
C530_D1_G1_D1_clonal	0.0710934	SPS2
C530_D1_G1_D1_clonal	0	SPS3
C530_D1_G1_D1_clonal	0.00870428	SPS4
C530_D1_G1_D1_clonal	0.0243068	SPS5
C530_D1_G1_D1_clonal	0.0941883	SPS6
C530_D1_G1_D1_clonal	0.109444	SPS7
C530_D1_G1_D1_subclonal	0.757732	SPS1
C530_D1_G1_D1_subclonal	0.0303364	SPS2
C530_D1_G1_D1_subclonal	0	SPS3
C530_D1_G1_D1_subclonal	0.0184432	SPS4
C530_D1_G1_D1_subclonal	0.0229831	SPS5
C530_D1_G1_D1_subclonal	0.0601707	SPS6
C530_D1_G1_D1_subclonal	0.110335	SPS7
C530_D1_G10_D1_clonal	0.727978	SPS1
C530_D1_G10_D1_clonal	0.0477319	SPS2
C530_D1_G10_D1_clonal	0	SPS3
C530_D1_G10_D1_clonal	0.00503739	SPS4
C530_D1_G10_D1_clonal	0.0222609	SPS5
C530_D1_G10_D1_clonal	0.0862281	SPS6
C530_D1_G10_D1_clonal	0.110764	SPS7
C530_D1_G10_D1_subclonal	0.708787	SPS1
C530_D1_G10_D1_subclonal	0.0666918	SPS2
C530_D1_G10_D1_subclonal	0	SPS3
C530_D1_G10_D1_subclonal	0.00285818	SPS4
C530_D1_G10_D1_subclonal	0.0328419	SPS5
C530_D1_G10_D1_subclonal	0.0705685	SPS6
C530_D1_G10_D1_subclonal	0.118252	SPS7
C530_D1_G2_D1_clonal	0.702629	SPS1
C530_D1_G2_D1_clonal	0.0713779	SPS2
C530_D1_G2_D1_clonal	0	SPS3
C530_D1_G2_D1_clonal	0.000187278	SPS4
C530_D1_G2_D1_clonal	0.0293182	SPS5
C530_D1_G2_D1_clonal	0.0808718	SPS6
C530_D1_G2_D1_clonal	0.115616	SPS7
C530_D1_G2_D1_subclonal	0.701895	SPS1
C530_D1_G2_D1_subclonal	0.0410745	SPS2
C530_D1_G2_D1_subclonal	0	SPS3
C530_D1_G2_D1_subclonal	0.0205058	SPS4
C530_D1_G2_D1_subclonal	0.0289887	SPS5
C530_D1_G2_D1_subclonal	0.0828416	SPS6
C530_D1_G2_D1_subclonal	0.124694	SPS7
C530_D1_G5_D1_clonal	0.691705	SPS1
C530_D1_G5_D1_clonal	0.0666448	SPS2
C530_D1_G5_D1_clonal	0	SPS3
C530_D1_G5_D1_clonal	0.00993679	SPS4
C530_D1_G5_D1_clonal	0.0287448	SPS5
C530_D1_G5_D1_clonal	0.0894012	SPS6
C530_D1_G5_D1_clonal	0.113568	SPS7
C530_D1_G5_D1_subclonal	0.748684	SPS1
C530_D1_G5_D1_subclonal	0.042818	SPS2
C530_D1_G5_D1_subclonal	0	SPS3
C530_D1_G5_D1_subclonal	0.0110284	SPS4
C530_D1_G5_D1_subclonal	0.0225486	SPS5
C530_D1_G5_D1_subclonal	0.0681959	SPS6
C530_D1_G5_D1_subclonal	0.106725	SPS7
C530_F1_B1_D1_clonal	0.330703	SPS1
C530_F1_B1_D1_clonal	0.084497	SPS2
C530_F1_B1_D1_clonal	0.154795	SPS3
C530_F1_B1_D1_clonal	0	SPS4
C530_F1_B1_D1_clonal	0.0389219	SPS5
C530_F1_B1_D1_clonal	0.199817	SPS6
C530_F1_B1_D1_clonal	0.191267	SPS7
C530_F1_B1_D1_subclonal	0.428203	SPS1
C530_F1_B1_D1_subclonal	0.00439547	SPS2
C530_F1_B1_D1_subclonal	0	SPS3
C530_F1_B1_D1_subclonal	0.0212752	SPS4
C530_F1_B1_D1_subclonal	0.147866	SPS5
C530_F1_B1_D1_subclonal	0.18421	SPS6
C530_F1_B1_D1_subclonal	0.21405	SPS7
C530_F1_B2_D1_clonal	0.460329	SPS1
C530_F1_B2_D1_clonal	0.0537541	SPS2
C530_F1_B2_D1_clonal	0.156185	SPS3
C530_F1_B2_D1_clonal	0.0157747	SPS4
C530_F1_B2_D1_clonal	0.030044	SPS5
C530_F1_B2_D1_clonal	0.134077	SPS6
C530_F1_B2_D1_clonal	0.149836	SPS7
C530_F1_B2_D1_subclonal	0.411248	SPS1
C530_F1_B2_D1_subclonal	0.0491541	SPS2
C530_F1_B2_D1_subclonal	0	SPS3
C530_F1_B2_D1_subclonal	0.0261785	SPS4
C530_F1_B2_D1_subclonal	0.111736	SPS5
C530_F1_B2_D1_subclonal	0.0635284	SPS6
C530_F1_B2_D1_subclonal	0.338155	SPS7
C531_A1_G10_D1_clonal	0.589339	SPS1
C531_A1_G10_D1_clonal	0.105891	SPS2
C531_A1_G10_D1_clonal	0	SPS3
C531_A1_G10_D1_clonal	0.0579554	SPS4
C531_A1_G10_D1_clonal	0	SPS5
C531_A1_G10_D1_clonal	0.101599	SPS6
C531_A1_G10_D1_clonal	0.145216	SPS7
C531_A1_G10_D1_subclonal	0.628206	SPS1
C531_A1_G10_D1_subclonal	0.0808873	SPS2
C531_A1_G10_D1_subclonal	0	SPS3
C531_A1_G10_D1_subclonal	0.0311344	SPS4
C531_A1_G10_D1_subclonal	0.0113614	SPS5
C531_A1_G10_D1_subclonal	0.0997834	SPS6
C531_A1_G10_D1_subclonal	0.148628	SPS7
C531_A1_G7_D1_clonal	0.59276	SPS1
C531_A1_G7_D1_clonal	0.0973718	SPS2
C531_A1_G7_D1_clonal	0.0105679	SPS3
C531_A1_G7_D1_clonal	0.0545679	SPS4
C531_A1_G7_D1_clonal	0	SPS5
C531_A1_G7_D1_clonal	0.107623	SPS6
C531_A1_G7_D1_clonal	0.137108	SPS7
C531_A1_G7_D1_subclonal	0.629763	SPS1
C531_A1_G7_D1_subclonal	0.0756261	SPS2
C531_A1_G7_D1_subclonal	0	SPS3
C531_A1_G7_D1_subclonal	0.0393166	SPS4
C531_A1_G7_D1_subclonal	0.0160232	SPS5
C531_A1_G7_D1_subclonal	0.0832555	SPS6
C531_A1_G7_D1_subclonal	0.156015	SPS7
C531_A1_G9_D1_clonal	0.561371	SPS1
C531_A1_G9_D1_clonal	0.0972161	SPS2
C531_A1_G9_D1_clonal	0.0172658	SPS3
C531_A1_G9_D1_clonal	0.0531736	SPS4
C531_A1_G9_D1_clonal	0	SPS5
C531_A1_G9_D1_clonal	0.118271	SPS6
C531_A1_G9_D1_clonal	0.152702	SPS7
C531_A1_G9_D1_subclonal	0.649763	SPS1
C531_A1_G9_D1_subclonal	0.0693834	SPS2
C531_A1_G9_D1_subclonal	0	SPS3
C531_A1_G9_D1_subclonal	0.0377189	SPS4
C531_A1_G9_D1_subclonal	0.00545122	SPS5
C531_A1_G9_D1_subclonal	0.0756756	SPS6
C531_A1_G9_D1_subclonal	0.162008	SPS7
C531_B1_G3_D1_clonal	0.609068	SPS1
C531_B1_G3_D1_clonal	0.0717056	SPS2
C531_B1_G3_D1_clonal	0	SPS3
C531_B1_G3_D1_clonal	0.0815912	SPS4
C531_B1_G3_D1_clonal	0	SPS5
C531_B1_G3_D1_clonal	0.0928223	SPS6
C531_B1_G3_D1_clonal	0.144813	SPS7
C531_B1_G3_D1_subclonal	0.617995	SPS1
C531_B1_G3_D1_subclonal	0.100932	SPS2
C531_B1_G3_D1_subclonal	0	SPS3
C531_B1_G3_D1_subclonal	0.0336185	SPS4
C531_B1_G3_D1_subclonal	0.00135095	SPS5
C531_B1_G3_D1_subclonal	0.119479	SPS6
C531_B1_G3_D1_subclonal	0.126624	SPS7
C531_B1_G5_D1_clonal	0.599683	SPS1
C531_B1_G5_D1_clonal	0.0773041	SPS2
C531_B1_G5_D1_clonal	0	SPS3
C531_B1_G5_D1_clonal	0.0772111	SPS4
C531_B1_G5_D1_clonal	0.00126735	SPS5
C531_B1_G5_D1_clonal	0.0931644	SPS6
C531_B1_G5_D1_clonal	0.15137	SPS7
C531_B1_G5_D1_subclonal	0.618211	SPS1
C531_B1_G5_D1_subclonal	0.0996778	SPS2
C531_B1_G5_D1_subclonal	0	SPS3
C531_B1_G5_D1_subclonal	0.0356171	SPS4
C531_B1_G5_D1_subclonal	0.00307327	SPS5
C531_B1_G5_D1_subclonal	0.11542	SPS6
C531_B1_G5_D1_subclonal	0.128001	SPS7
C531_B1_G8_D1_clonal	0.606542	SPS1
C531_B1_G8_D1_clonal	0.0734067	SPS2
C531_B1_G8_D1_clonal	0	SPS3
C531_B1_G8_D1_clonal	0.0800974	SPS4
C531_B1_G8_D1_clonal	0	SPS5
C531_B1_G8_D1_clonal	0.0921519	SPS6
C531_B1_G8_D1_clonal	0.147802	SPS7
C531_B1_G8_D1_subclonal	0.629298	SPS1
C531_B1_G8_D1_subclonal	0.0959489	SPS2
C531_B1_G8_D1_subclonal	0	SPS3
C531_B1_G8_D1_subclonal	0.0302962	SPS4
C531_B1_G8_D1_subclonal	0.00654142	SPS5
C531_B1_G8_D1_subclonal	0.104206	SPS6
C531_B1_G8_D1_subclonal	0.13371	SPS7
C531_C1_G1_D1_clonal	0.581089	SPS1
C531_C1_G1_D1_clonal	0.0981562	SPS2
C531_C1_G1_D1_clonal	0	SPS3
C531_C1_G1_D1_clonal	0.0550915	SPS4
C531_C1_G1_D1_clonal	0	SPS5
C531_C1_G1_D1_clonal	0.136567	SPS6
C531_C1_G1_D1_clonal	0.129096	SPS7
C531_C1_G1_D1_subclonal	0.644314	SPS1
C531_C1_G1_D1_subclonal	0.0742502	SPS2
C531_C1_G1_D1_subclonal	0	SPS3
C531_C1_G1_D1_subclonal	0.037028	SPS4
C531_C1_G1_D1_subclonal	0.00787893	SPS5
C531_C1_G1_D1_subclonal	0.0822698	SPS6
C531_C1_G1_D1_subclonal	0.15426	SPS7
C531_C1_G2_D1_clonal	0.590258	SPS1
C531_C1_G2_D1_clonal	0.0872027	SPS2
C531_C1_G2_D1_clonal	0	SPS3
C531_C1_G2_D1_clonal	0.0630393	SPS4
C531_C1_G2_D1_clonal	0	SPS5
C531_C1_G2_D1_clonal	0.122622	SPS6
C531_C1_G2_D1_clonal	0.136878	SPS7
C531_C1_G2_D1_subclonal	0.61978	SPS1
C531_C1_G2_D1_subclonal	0.0811233	SPS2
C531_C1_G2_D1_subclonal	0	SPS3
C531_C1_G2_D1_subclonal	0.0368687	SPS4
C531_C1_G2_D1_subclonal	0.00426389	SPS5
C531_C1_G2_D1_subclonal	0.104981	SPS6
C531_C1_G2_D1_subclonal	0.152983	SPS7
C531_C1_G4_D1_clonal	0.577132	SPS1
C531_C1_G4_D1_clonal	0.0902102	SPS2
C531_C1_G4_D1_clonal	0.00146715	SPS3
C531_C1_G4_D1_clonal	0.0579002	SPS4
C531_C1_G4_D1_clonal	0	SPS5
C531_C1_G4_D1_clonal	0.134992	SPS6
C531_C1_G4_D1_clonal	0.138298	SPS7
C531_C1_G4_D1_subclonal	0.633551	SPS1
C531_C1_G4_D1_subclonal	0.0825106	SPS2
C531_C1_G4_D1_subclonal	0	SPS3
C531_C1_G4_D1_subclonal	0.0366245	SPS4
C531_C1_G4_D1_subclonal	0.000750984	SPS5
C531_C1_G4_D1_subclonal	0.0910752	SPS6
C531_C1_G4_D1_subclonal	0.155487	SPS7
C531_C1_G7_D1_clonal	0.57597	SPS1
C531_C1_G7_D1_clonal	0.0941559	SPS2
C531_C1_G7_D1_clonal	0.025786	SPS3
C531_C1_G7_D1_clonal	0.0516053	SPS4
C531_C1_G7_D1_clonal	0	SPS5
C531_C1_G7_D1_clonal	0.128181	SPS6
C531_C1_G7_D1_clonal	0.124302	SPS7
C531_C1_G7_D1_subclonal	0.629202	SPS1
C531_C1_G7_D1_subclonal	0.0790138	SPS2
C531_C1_G7_D1_subclonal	0	SPS3
C531_C1_G7_D1_subclonal	0.0357747	SPS4
C531_C1_G7_D1_subclonal	0.00652889	SPS5
C531_C1_G7_D1_subclonal	0.0978203	SPS6
C531_C1_G7_D1_subclonal	0.15166	SPS7
C532_A1_G3_D1_clonal	0.400778	SPS1
C532_A1_G3_D1_clonal	0.135724	SPS2
C532_A1_G3_D1_clonal	0	SPS3
C532_A1_G3_D1_clonal	0.167223	SPS4
C532_A1_G3_D1_clonal	0.0165256	SPS5
C532_A1_G3_D1_clonal	0.158474	SPS6
C532_A1_G3_D1_clonal	0.121275	SPS7
C532_A1_G3_D1_subclonal	0.537528	SPS1
C532_A1_G3_D1_subclonal	0.114385	SPS2
C532_A1_G3_D1_subclonal	0	SPS3
C532_A1_G3_D1_subclonal	0.119106	SPS4
C532_A1_G3_D1_subclonal	0	SPS5
C532_A1_G3_D1_subclonal	0.137858	SPS6
C532_A1_G3_D1_subclonal	0.0911232	SPS7
C532_A1_G4_D1_clonal	0.407305	SPS1
C532_A1_G4_D1_clonal	0.135213	SPS2
C532_A1_G4_D1_clonal	0	SPS3
C532_A1_G4_D1_clonal	0.161096	SPS4
C532_A1_G4_D1_clonal	0.0176557	SPS5
C532_A1_G4_D1_clonal	0.162221	SPS6
C532_A1_G4_D1_clonal	0.116509	SPS7
C532_A1_G4_D1_subclonal	0.533755	SPS1
C532_A1_G4_D1_subclonal	0.113812	SPS2
C532_A1_G4_D1_subclonal	0	SPS3
C532_A1_G4_D1_subclonal	0.12294	SPS4
C532_A1_G4_D1_subclonal	0	SPS5
C532_A1_G4_D1_subclonal	0.135205	SPS6
C532_A1_G4_D1_subclonal	0.0942882	SPS7
C532_A1_G5_D1_clonal	0.393622	SPS1
C532_A1_G5_D1_clonal	0.135015	SPS2
C532_A1_G5_D1_clonal	0	SPS3
C532_A1_G5_D1_clonal	0.167176	SPS4
C532_A1_G5_D1_clonal	0.0202893	SPS5
C532_A1_G5_D1_clonal	0.163471	SPS6
C532_A1_G5_D1_clonal	0.120428	SPS7
C532_A1_G5_D1_subclonal	0.541211	SPS1
C532_A1_G5_D1_subclonal	0.11534	SPS2
C532_A1_G5_D1_subclonal	0	SPS3
C532_A1_G5_D1_subclonal	0.115727	SPS4
C532_A1_G5_D1_subclonal	0	SPS5
C532_A1_G5_D1_subclonal	0.13869	SPS6
C532_A1_G5_D1_subclonal	0.089033	SPS7
C532_B1_B1_D1_clonal	0.448817	SPS1
C532_B1_B1_D1_clonal	0.13354	SPS2
C532_B1_B1_D1_clonal	0	SPS3
C532_B1_B1_D1_clonal	0.120904	SPS4
C532_B1_B1_D1_clonal	0.0320179	SPS5
C532_B1_B1_D1_clonal	0.160196	SPS6
C532_B1_B1_D1_clonal	0.104526	SPS7
C532_B1_B1_D1_subclonal	0.540329	SPS1
C532_B1_B1_D1_subclonal	0.112132	SPS2
C532_B1_B1_D1_subclonal	0	SPS3
C532_B1_B1_D1_subclonal	0.122935	SPS4
C532_B1_B1_D1_subclonal	0	SPS5
C532_B1_B1_D1_subclonal	0.139357	SPS6
C532_B1_B1_D1_subclonal	0.0852479	SPS7
C532_B1_G10_D1_clonal	0.454912	SPS1
C532_B1_G10_D1_clonal	0.134741	SPS2
C532_B1_G10_D1_clonal	0	SPS3
C532_B1_G10_D1_clonal	0.116818	SPS4
C532_B1_G10_D1_clonal	0.0365032	SPS5
C532_B1_G10_D1_clonal	0.150582	SPS6
C532_B1_G10_D1_clonal	0.106445	SPS7
C532_B1_G10_D1_subclonal	0.529933	SPS1
C532_B1_G10_D1_subclonal	0.114191	SPS2
C532_B1_G10_D1_subclonal	0	SPS3
C532_B1_G10_D1_subclonal	0.127669	SPS4
C532_B1_G10_D1_subclonal	0	SPS5
C532_B1_G10_D1_subclonal	0.141075	SPS6
C532_B1_G10_D1_subclonal	0.0871318	SPS7
C532_C1_G10_D1_clonal	0.429968	SPS1
C532_C1_G10_D1_clonal	0.124078	SPS2
C532_C1_G10_D1_clonal	0	SPS3
C532_C1_G10_D1_clonal	0.150534	SPS4
C532_C1_G10_D1_clonal	0.025669	SPS5
C532_C1_G10_D1_clonal	0.168184	SPS6
C532_C1_G10_D1_clonal	0.101568	SPS7
C532_C1_G10_D1_subclonal	0.515007	SPS1
C532_C1_G10_D1_subclonal	0.109107	SPS2
C532_C1_G10_D1_subclonal	0	SPS3
C532_C1_G10_D1_subclonal	0.139822	SPS4
C532_C1_G10_D1_subclonal	0	SPS5
C532_C1_G10_D1_subclonal	0.150284	SPS6
C532_C1_G10_D1_subclonal	0.085781	SPS7
C532_C1_G6_D1_clonal	0.42961	SPS1
C532_C1_G6_D1_clonal	0.123609	SPS2
C532_C1_G6_D1_clonal	0	SPS3
C532_C1_G6_D1_clonal	0.147106	SPS4
C532_C1_G6_D1_clonal	0.0249988	SPS5
C532_C1_G6_D1_clonal	0.168325	SPS6
C532_C1_G6_D1_clonal	0.106352	SPS7
C532_C1_G6_D1_subclonal	0.513158	SPS1
C532_C1_G6_D1_subclonal	0.108515	SPS2
C532_C1_G6_D1_subclonal	0	SPS3
C532_C1_G6_D1_subclonal	0.145264	SPS4
C532_C1_G6_D1_subclonal	0	SPS5
C532_C1_G6_D1_subclonal	0.146259	SPS6
C532_C1_G6_D1_subclonal	0.0868037	SPS7
C532_C1_G7_D1_clonal	0.434816	SPS1
C532_C1_G7_D1_clonal	0.122275	SPS2
C532_C1_G7_D1_clonal	0	SPS3
C532_C1_G7_D1_clonal	0.15321	SPS4
C532_C1_G7_D1_clonal	0.0244151	SPS5
C532_C1_G7_D1_clonal	0.161926	SPS6
C532_C1_G7_D1_clonal	0.103358	SPS7
C532_C1_G7_D1_subclonal	0.52589	SPS1
C532_C1_G7_D1_subclonal	0.114978	SPS2
C532_C1_G7_D1_subclonal	0	SPS3
C532_C1_G7_D1_subclonal	0.128101	SPS4
C532_C1_G7_D1_subclonal	0	SPS5
C532_C1_G7_D1_subclonal	0.145775	SPS6
C532_C1_G7_D1_subclonal	0.085257	SPS7
C532_D1_B1_D1_clonal	0.523472	SPS1
C532_D1_B1_D1_clonal	0.118814	SPS2
C532_D1_B1_D1_clonal	0	SPS3
C532_D1_B1_D1_clonal	0.0784254	SPS4
C532_D1_B1_D1_clonal	0.0352728	SPS5
C532_D1_B1_D1_clonal	0.138186	SPS6
C532_D1_B1_D1_clonal	0.105829	SPS7
C532_D1_B1_D1_subclonal	0.541116	SPS1
C532_D1_B1_D1_subclonal	0.108716	SPS2
C532_D1_B1_D1_subclonal	0	SPS3
C532_D1_B1_D1_subclonal	0.116287	SPS4
C532_D1_B1_D1_subclonal	0.00128997	SPS5
C532_D1_B1_D1_subclonal	0.157128	SPS6
C532_D1_B1_D1_subclonal	0.0754635	SPS7
C532_D1_G8_D1_clonal	0.517382	SPS1
C532_D1_G8_D1_clonal	0.123964	SPS2
C532_D1_G8_D1_clonal	0	SPS3
C532_D1_G8_D1_clonal	0.0731001	SPS4
C532_D1_G8_D1_clonal	0.0386122	SPS5
C532_D1_G8_D1_clonal	0.140898	SPS6
C532_D1_G8_D1_clonal	0.106044	SPS7
C532_D1_G8_D1_subclonal	0.530634	SPS1
C532_D1_G8_D1_subclonal	0.108733	SPS2
C532_D1_G8_D1_subclonal	0	SPS3
C532_D1_G8_D1_subclonal	0.123059	SPS4
C532_D1_G8_D1_subclonal	0.0025393	SPS5
C532_D1_G8_D1_subclonal	0.154572	SPS6
C532_D1_G8_D1_subclonal	0.0804633	SPS7
C536_B1_G1_D1_clonal	0.425622	SPS1
C536_B1_G1_D1_clonal	0.0122631	SPS2
C536_B1_G1_D1_clonal	0	SPS3
C536_B1_G1_D1_clonal	0.000372688	SPS4
C536_B1_G1_D1_clonal	0.00223977	SPS5
C536_B1_G1_D1_clonal	0.549246	SPS6
C536_B1_G1_D1_clonal	0.0102572	SPS7
C536_B1_G1_D1_subclonal	0.482926	SPS1
C536_B1_G1_D1_subclonal	0	SPS2
C536_B1_G1_D1_subclonal	0	SPS3
C536_B1_G1_D1_subclonal	0	SPS4
C536_B1_G1_D1_subclonal	0	SPS5
C536_B1_G1_D1_subclonal	0.517074	SPS6
C536_B1_G1_D1_subclonal	0	SPS7
C536_B1_G4_D1_clonal	0.424869	SPS1
C536_B1_G4_D1_clonal	0.0104253	SPS2
C536_B1_G4_D1_clonal	0	SPS3
C536_B1_G4_D1_clonal	0	SPS4
C536_B1_G4_D1_clonal	0.00293904	SPS5
C536_B1_G4_D1_clonal	0.551213	SPS6
C536_B1_G4_D1_clonal	0.0105539	SPS7
C536_B1_G4_D1_subclonal	0.495684	SPS1
C536_B1_G4_D1_subclonal	0.00269541	SPS2
C536_B1_G4_D1_subclonal	0	SPS3
C536_B1_G4_D1_subclonal	0	SPS4
C536_B1_G4_D1_subclonal	0.000162269	SPS5
C536_B1_G4_D1_subclonal	0.501458	SPS6
C536_B1_G4_D1_subclonal	0	SPS7
C536_B1_G6_D1_clonal	0.421451	SPS1
C536_B1_G6_D1_clonal	0.0120141	SPS2
C536_B1_G6_D1_clonal	0	SPS3
C536_B1_G6_D1_clonal	0	SPS4
C536_B1_G6_D1_clonal	0.0027447	SPS5
C536_B1_G6_D1_clonal	0.552074	SPS6
C536_B1_G6_D1_clonal	0.0117165	SPS7
C536_B1_G6_D1_subclonal	0.50244	SPS1
C536_B1_G6_D1_subclonal	0.00230453	SPS2
C536_B1_G6_D1_subclonal	0	SPS3
C536_B1_G6_D1_subclonal	0	SPS4
C536_B1_G6_D1_subclonal	0	SPS5
C536_B1_G6_D1_subclonal	0.495255	SPS6
C536_B1_G6_D1_subclonal	0	SPS7
C536_B1_G9_D1_clonal	0.424631	SPS1
C536_B1_G9_D1_clonal	0.0120124	SPS2
C536_B1_G9_D1_clonal	0	SPS3
C536_B1_G9_D1_clonal	0	SPS4
C536_B1_G9_D1_clonal	0.00193676	SPS5
C536_B1_G9_D1_clonal	0.55037	SPS6
C536_B1_G9_D1_clonal	0.0110499	SPS7
C536_B1_G9_D1_subclonal	0.483034	SPS1
C536_B1_G9_D1_subclonal	0	SPS2
C536_B1_G9_D1_subclonal	0	SPS3
C536_B1_G9_D1_subclonal	0	SPS4
C536_B1_G9_D1_subclonal	0	SPS5
C536_B1_G9_D1_subclonal	0.516966	SPS6
C536_B1_G9_D1_subclonal	0	SPS7
C536_C1_B1_D1_clonal	0.4474	SPS1
C536_C1_B1_D1_clonal	0.0054938	SPS2
C536_C1_B1_D1_clonal	0	SPS3
C536_C1_B1_D1_clonal	0.0043515	SPS4
C536_C1_B1_D1_clonal	0.00520629	SPS5
C536_C1_B1_D1_clonal	0.521395	SPS6
C536_C1_B1_D1_clonal	0.0161536	SPS7
C536_C1_B1_D1_subclonal	0.480503	SPS1
C536_C1_B1_D1_subclonal	0	SPS2
C536_C1_B1_D1_subclonal	0	SPS3
C536_C1_B1_D1_subclonal	0	SPS4
C536_C1_B1_D1_subclonal	0	SPS5
C536_C1_B1_D1_subclonal	0.519497	SPS6
C536_C1_B1_D1_subclonal	0	SPS7
C536_D1_G1_D1_clonal	0.436643	SPS1
C536_D1_G1_D1_clonal	0.00281592	SPS2
C536_D1_G1_D1_clonal	0	SPS3
C536_D1_G1_D1_clonal	0.00290229	SPS4
C536_D1_G1_D1_clonal	0.00361147	SPS5
C536_D1_G1_D1_clonal	0.550702	SPS6
C536_D1_G1_D1_clonal	0.00332507	SPS7
C536_D1_G1_D1_subclonal	0.489673	SPS1
C536_D1_G1_D1_subclonal	0	SPS2
C536_D1_G1_D1_subclonal	0	SPS3
C536_D1_G1_D1_subclonal	0	SPS4
C536_D1_G1_D1_subclonal	0	SPS5
C536_D1_G1_D1_subclonal	0.510327	SPS6
C536_D1_G1_D1_subclonal	0	SPS7
C536_D1_G4_D1_clonal	0.438931	SPS1
C536_D1_G4_D1_clonal	0.00288352	SPS2
C536_D1_G4_D1_clonal	0	SPS3
C536_D1_G4_D1_clonal	0.00392173	SPS4
C536_D1_G4_D1_clonal	0.00398431	SPS5
C536_D1_G4_D1_clonal	0.544203	SPS6
C536_D1_G4_D1_clonal	0.00607662	SPS7
C536_D1_G4_D1_subclonal	0.487697	SPS1
C536_D1_G4_D1_subclonal	0	SPS2
C536_D1_G4_D1_subclonal	0	SPS3
C536_D1_G4_D1_subclonal	0	SPS4
C536_D1_G4_D1_subclonal	0	SPS5
C536_D1_G4_D1_subclonal	0.512303	SPS6
C536_D1_G4_D1_subclonal	0	SPS7
C536_D1_G8_D1_clonal	0.436647	SPS1
C536_D1_G8_D1_clonal	0.00225399	SPS2
C536_D1_G8_D1_clonal	0	SPS3
C536_D1_G8_D1_clonal	0.00364021	SPS4
C536_D1_G8_D1_clonal	0.00390709	SPS5
C536_D1_G8_D1_clonal	0.54942	SPS6
C536_D1_G8_D1_clonal	0.00413243	SPS7
C536_D1_G8_D1_subclonal	0.489849	SPS1
C536_D1_G8_D1_subclonal	0	SPS2
C536_D1_G8_D1_subclonal	0	SPS3
C536_D1_G8_D1_subclonal	0	SPS4
C536_D1_G8_D1_subclonal	0	SPS5
C536_D1_G8_D1_subclonal	0.510151	SPS6
C536_D1_G8_D1_subclonal	0	SPS7
C536_D1_G9_D1_clonal	0.440239	SPS1
C536_D1_G9_D1_clonal	0.0023089	SPS2
C536_D1_G9_D1_clonal	0	SPS3
C536_D1_G9_D1_clonal	0.00335394	SPS4
C536_D1_G9_D1_clonal	0.00438331	SPS5
C536_D1_G9_D1_clonal	0.546872	SPS6
C536_D1_G9_D1_clonal	0.00284224	SPS7
C536_D1_G9_D1_subclonal	0.489917	SPS1
C536_D1_G9_D1_subclonal	0	SPS2
C536_D1_G9_D1_subclonal	0	SPS3
C536_D1_G9_D1_subclonal	0	SPS4
C536_D1_G9_D1_subclonal	0	SPS5
C536_D1_G9_D1_subclonal	0.510083	SPS6
C536_D1_G9_D1_subclonal	0	SPS7
C536_F1_B1_D1_clonal	0.375156	SPS1
C536_F1_B1_D1_clonal	0.0584087	SPS2
C536_F1_B1_D1_clonal	0	SPS3
C536_F1_B1_D1_clonal	0.0219322	SPS4
C536_F1_B1_D1_clonal	0.0465022	SPS5
C536_F1_B1_D1_clonal	0.415508	SPS6
C536_F1_B1_D1_clonal	0.082494	SPS7
C536_F1_B1_D1_subclonal	0.860301	SPS1
C536_F1_B1_D1_subclonal	0.0426697	SPS2
C536_F1_B1_D1_subclonal	0	SPS3
C536_F1_B1_D1_subclonal	0.00759046	SPS4
C536_F1_B1_D1_subclonal	0	SPS5
C536_F1_B1_D1_subclonal	0.0894389	SPS6
C536_F1_B1_D1_subclonal	0	SPS7
C536_F1_B2_D1_clonal	0.347854	SPS1
C536_F1_B2_D1_clonal	0.0424156	SPS2
C536_F1_B2_D1_clonal	0	SPS3
C536_F1_B2_D1_clonal	0.0262389	SPS4
C536_F1_B2_D1_clonal	0.0328188	SPS5
C536_F1_B2_D1_clonal	0.480357	SPS6
C536_F1_B2_D1_clonal	0.0703153	SPS7
C536_F1_B2_D1_subclonal	0.85277	SPS1
C536_F1_B2_D1_subclonal	0.0446307	SPS2
C536_F1_B2_D1_subclonal	0	SPS3
C536_F1_B2_D1_subclonal	0.00677046	SPS4
C536_F1_B2_D1_subclonal	0	SPS5
C536_F1_B2_D1_subclonal	0.0958287	SPS6
C536_F1_B2_D1_subclonal	0	SPS7
C537_A1_G1_D1_clonal	0.593841	SPS1
C537_A1_G1_D1_clonal	0.0574517	SPS2
C537_A1_G1_D1_clonal	0	SPS3
C537_A1_G1_D1_clonal	0.0132298	SPS4
C537_A1_G1_D1_clonal	0	SPS5
C537_A1_G1_D1_clonal	0.122292	SPS6
C537_A1_G1_D1_clonal	0.213186	SPS7
C537_A1_G1_D1_subclonal	0.499391	SPS1
C537_A1_G1_D1_subclonal	0.105981	SPS2
C537_A1_G1_D1_subclonal	0	SPS3
C537_A1_G1_D1_subclonal	0.0811935	SPS4
C537_A1_G1_D1_subclonal	0.0246789	SPS5
C537_A1_G1_D1_subclonal	0.135383	SPS6
C537_A1_G1_D1_subclonal	0.153373	SPS7
C537_A1_G10_D1_clonal	0.596596	SPS1
C537_A1_G10_D1_clonal	0.0588157	SPS2
C537_A1_G10_D1_clonal	0	SPS3
C537_A1_G10_D1_clonal	0.0111634	SPS4
C537_A1_G10_D1_clonal	0	SPS5
C537_A1_G10_D1_clonal	0.113647	SPS6
C537_A1_G10_D1_clonal	0.219778	SPS7
C537_A1_G10_D1_subclonal	0.487964	SPS1
C537_A1_G10_D1_subclonal	0.107578	SPS2
C537_A1_G10_D1_subclonal	0	SPS3
C537_A1_G10_D1_subclonal	0.0823891	SPS4
C537_A1_G10_D1_subclonal	0.023685	SPS5
C537_A1_G10_D1_subclonal	0.132636	SPS6
C537_A1_G10_D1_subclonal	0.165747	SPS7
C537_B1_G7_D1_clonal	0.509966	SPS1
C537_B1_G7_D1_clonal	0.124175	SPS2
C537_B1_G7_D1_clonal	0	SPS3
C537_B1_G7_D1_clonal	0.0494055	SPS4
C537_B1_G7_D1_clonal	0.000599233	SPS5
C537_B1_G7_D1_clonal	0.100427	SPS6
C537_B1_G7_D1_clonal	0.215427	SPS7
C537_B1_G7_D1_subclonal	0.414836	SPS1
C537_B1_G7_D1_subclonal	0.134786	SPS2
C537_B1_G7_D1_subclonal	0	SPS3
C537_B1_G7_D1_subclonal	0.081973	SPS4
C537_B1_G7_D1_subclonal	0.0412152	SPS5
C537_B1_G7_D1_subclonal	0.110275	SPS6
C537_B1_G7_D1_subclonal	0.216915	SPS7
C537_C1_G1_D1_clonal	0.479759	SPS1
C537_C1_G1_D1_clonal	0.123103	SPS2
C537_C1_G1_D1_clonal	0	SPS3
C537_C1_G1_D1_clonal	0.0675898	SPS4
C537_C1_G1_D1_clonal	0.00355663	SPS5
C537_C1_G1_D1_clonal	0.114233	SPS6
C537_C1_G1_D1_clonal	0.211759	SPS7
C537_C1_G1_D1_subclonal	0.35959	SPS1
C537_C1_G1_D1_subclonal	0.0622763	SPS2
C537_C1_G1_D1_subclonal	0	SPS3
C537_C1_G1_D1_subclonal	0.177312	SPS4
C537_C1_G1_D1_subclonal	0.0781748	SPS5
C537_C1_G1_D1_subclonal	0.131933	SPS6
C537_C1_G1_D1_subclonal	0.190714	SPS7
C537_C1_G10_D1_clonal	0.474132	SPS1
C537_C1_G10_D1_clonal	0.125357	SPS2
C537_C1_G10_D1_clonal	0	SPS3
C537_C1_G10_D1_clonal	0.0694233	SPS4
C537_C1_G10_D1_clonal	0.00307815	SPS5
C537_C1_G10_D1_clonal	0.120031	SPS6
C537_C1_G10_D1_clonal	0.207979	SPS7
C537_C1_G10_D1_subclonal	0.358739	SPS1
C537_C1_G10_D1_subclonal	0.0743038	SPS2
C537_C1_G10_D1_subclonal	0	SPS3
C537_C1_G10_D1_subclonal	0.162768	SPS4
C537_C1_G10_D1_subclonal	0.0473158	SPS5
C537_C1_G10_D1_subclonal	0.14758	SPS6
C537_C1_G10_D1_subclonal	0.209294	SPS7
C537_C1_G5_D1_clonal	0.486575	SPS1
C537_C1_G5_D1_clonal	0.126169	SPS2
C537_C1_G5_D1_clonal	0	SPS3
C537_C1_G5_D1_clonal	0.0604484	SPS4
C537_C1_G5_D1_clonal	0.00440671	SPS5
C537_C1_G5_D1_clonal	0.108193	SPS6
C537_C1_G5_D1_clonal	0.214207	SPS7
C537_C1_G5_D1_subclonal	0.331506	SPS1
C537_C1_G5_D1_subclonal	0.0786105	SPS2
C537_C1_G5_D1_subclonal	0.00588999	SPS3
C537_C1_G5_D1_subclonal	0.181456	SPS4
C537_C1_G5_D1_subclonal	0.0380254	SPS5
C537_C1_G5_D1_subclonal	0.205945	SPS6
C537_C1_G5_D1_subclonal	0.158568	SPS7
C537_D1_G1_D1_clonal	0.50154	SPS1
C537_D1_G1_D1_clonal	0.1278	SPS2
C537_D1_G1_D1_clonal	0	SPS3
C537_D1_G1_D1_clonal	0.0526122	SPS4
C537_D1_G1_D1_clonal	0.00384832	SPS5
C537_D1_G1_D1_clonal	0.10518	SPS6
C537_D1_G1_D1_clonal	0.20902	SPS7
C537_D1_G1_D1_subclonal	0.36885	SPS1
C537_D1_G1_D1_subclonal	0.0271657	SPS2
C537_D1_G1_D1_subclonal	0	SPS3
C537_D1_G1_D1_subclonal	0.1453	SPS4
C537_D1_G1_D1_subclonal	0.0722585	SPS5
C537_D1_G1_D1_subclonal	0.130085	SPS6
C537_D1_G1_D1_subclonal	0.256341	SPS7
C538_A1_G10_D1_clonal	0.752441	SPS1
C538_A1_G10_D1_clonal	0.0955458	SPS2
C538_A1_G10_D1_clonal	0	SPS3
C538_A1_G10_D1_clonal	0.0339419	SPS4
C538_A1_G10_D1_clonal	0	SPS5
C538_A1_G10_D1_clonal	0.0762737	SPS6
C538_A1_G10_D1_clonal	0.0417978	SPS7
C538_A1_G10_D1_subclonal	0.707927	SPS1
C538_A1_G10_D1_subclonal	0.114206	SPS2
C538_A1_G10_D1_subclonal	0	SPS3
C538_A1_G10_D1_subclonal	0.0410445	SPS4
C538_A1_G10_D1_subclonal	0.00102495	SPS5
C538_A1_G10_D1_subclonal	0.106676	SPS6
C538_A1_G10_D1_subclonal	0.0291218	SPS7
C538_B1_G10_D1_clonal	0.69721	SPS1
C538_B1_G10_D1_clonal	0.129933	SPS2
C538_B1_G10_D1_clonal	0	SPS3
C538_B1_G10_D1_clonal	0.0261096	SPS4
C538_B1_G10_D1_clonal	0	SPS5
C538_B1_G10_D1_clonal	0.101269	SPS6
C538_B1_G10_D1_clonal	0.0454788	SPS7
C538_B1_G10_D1_subclonal	0.740872	SPS1
C538_B1_G10_D1_subclonal	0.102248	SPS2
C538_B1_G10_D1_subclonal	0	SPS3
C538_B1_G10_D1_subclonal	0.0195178	SPS4
C538_B1_G10_D1_subclonal	0.00488163	SPS5
C538_B1_G10_D1_subclonal	0.111451	SPS6
C538_B1_G10_D1_subclonal	0.0210292	SPS7
C538_B1_G8_D1_clonal	0.687746	SPS1
C538_B1_G8_D1_clonal	0.132219	SPS2
C538_B1_G8_D1_clonal	0	SPS3
C538_B1_G8_D1_clonal	0.0336114	SPS4
C538_B1_G8_D1_clonal	0	SPS5
C538_B1_G8_D1_clonal	0.104512	SPS6
C538_B1_G8_D1_clonal	0.0419117	SPS7
C538_B1_G8_D1_subclonal	0.714974	SPS1
C538_B1_G8_D1_subclonal	0.110363	SPS2
C538_B1_G8_D1_subclonal	0	SPS3
C538_B1_G8_D1_subclonal	0.0250534	SPS4
C538_B1_G8_D1_subclonal	0.00359641	SPS5
C538_B1_G8_D1_subclonal	0.11716	SPS6
C538_B1_G8_D1_subclonal	0.028853	SPS7
C538_B1_G9_D1_clonal	0.701111	SPS1
C538_B1_G9_D1_clonal	0.135043	SPS2
C538_B1_G9_D1_clonal	0	SPS3
C538_B1_G9_D1_clonal	0.0254366	SPS4
C538_B1_G9_D1_clonal	0	SPS5
C538_B1_G9_D1_clonal	0.0917431	SPS6
C538_B1_G9_D1_clonal	0.046666	SPS7
C538_B1_G9_D1_subclonal	0.720289	SPS1
C538_B1_G9_D1_subclonal	0.101289	SPS2
C538_B1_G9_D1_subclonal	0	SPS3
C538_B1_G9_D1_subclonal	0.022355	SPS4
C538_B1_G9_D1_subclonal	0.00468641	SPS5
C538_B1_G9_D1_subclonal	0.125946	SPS6
C538_B1_G9_D1_subclonal	0.0254351	SPS7
C538_C1_G10_D1_clonal	0.701449	SPS1
C538_C1_G10_D1_clonal	0.136192	SPS2
C538_C1_G10_D1_clonal	0	SPS3
C538_C1_G10_D1_clonal	0.0314532	SPS4
C538_C1_G10_D1_clonal	0	SPS5
C538_C1_G10_D1_clonal	0.0894459	SPS6
C538_C1_G10_D1_clonal	0.0414599	SPS7
C538_C1_G10_D1_subclonal	0.74404	SPS1
C538_C1_G10_D1_subclonal	0.099472	SPS2
C538_C1_G10_D1_subclonal	0	SPS3
C538_C1_G10_D1_subclonal	0.0249027	SPS4
C538_C1_G10_D1_subclonal	0.00162051	SPS5
C538_C1_G10_D1_subclonal	0.103708	SPS6
C538_C1_G10_D1_subclonal	0.0262571	SPS7
C538_C1_G2_D1_clonal	0.706808	SPS1
C538_C1_G2_D1_clonal	0.136057	SPS2
C538_C1_G2_D1_clonal	0	SPS3
C538_C1_G2_D1_clonal	0.0315131	SPS4
C538_C1_G2_D1_clonal	0	SPS5
C538_C1_G2_D1_clonal	0.083016	SPS6
C538_C1_G2_D1_clonal	0.0426057	SPS7
C538_C1_G2_D1_subclonal	0.737954	SPS1
C538_C1_G2_D1_subclonal	0.098898	SPS2
C538_C1_G2_D1_subclonal	0	SPS3
C538_C1_G2_D1_subclonal	0.0262504	SPS4
C538_C1_G2_D1_subclonal	0.00167294	SPS5
C538_C1_G2_D1_subclonal	0.114208	SPS6
C538_C1_G2_D1_subclonal	0.0210171	SPS7
C538_C1_G3_D1_clonal	0.69657	SPS1
C538_C1_G3_D1_clonal	0.136195	SPS2
C538_C1_G3_D1_clonal	0	SPS3
C538_C1_G3_D1_clonal	0.0318931	SPS4
C538_C1_G3_D1_clonal	0	SPS5
C538_C1_G3_D1_clonal	0.0889785	SPS6
C538_C1_G3_D1_clonal	0.0463631	SPS7
C538_C1_G3_D1_subclonal	0.754436	SPS1
C538_C1_G3_D1_subclonal	0.0974415	SPS2
C538_C1_G3_D1_subclonal	0	SPS3
C538_C1_G3_D1_subclonal	0.0205602	SPS4
C538_C1_G3_D1_subclonal	0	SPS5
C538_C1_G3_D1_subclonal	0.107708	SPS6
C538_C1_G3_D1_subclonal	0.0198545	SPS7
C538_D1_G10_D1_clonal	0.713916	SPS1
C538_D1_G10_D1_clonal	0.115505	SPS2
C538_D1_G10_D1_clonal	0	SPS3
C538_D1_G10_D1_clonal	0.0374906	SPS4
C538_D1_G10_D1_clonal	0	SPS5
C538_D1_G10_D1_clonal	0.0821864	SPS6
C538_D1_G10_D1_clonal	0.0509025	SPS7
C538_D1_G10_D1_subclonal	0.681629	SPS1
C538_D1_G10_D1_subclonal	0.128244	SPS2
C538_D1_G10_D1_subclonal	0	SPS3
C538_D1_G10_D1_subclonal	0.0475175	SPS4
C538_D1_G10_D1_subclonal	2.35e-05	SPS5
C538_D1_G10_D1_subclonal	0.102388	SPS6
C538_D1_G10_D1_subclonal	0.0401984	SPS7
C538_D1_G4_D1_clonal	0.751233	SPS1
C538_D1_G4_D1_clonal	0.0946248	SPS2
C538_D1_G4_D1_clonal	0	SPS3
C538_D1_G4_D1_clonal	0.0250154	SPS4
C538_D1_G4_D1_clonal	0	SPS5
C538_D1_G4_D1_clonal	0.0861759	SPS6
C538_D1_G4_D1_clonal	0.0429505	SPS7
C538_D1_G4_D1_subclonal	0.619914	SPS1
C538_D1_G4_D1_subclonal	0.141677	SPS2
C538_D1_G4_D1_subclonal	0	SPS3
C538_D1_G4_D1_subclonal	0.0744746	SPS4
C538_D1_G4_D1_subclonal	0.0113842	SPS5
C538_D1_G4_D1_subclonal	0.107188	SPS6
C538_D1_G4_D1_subclonal	0.0453626	SPS7
C538_D1_G8_D1_clonal	0.728937	SPS1
C538_D1_G8_D1_clonal	0.119191	SPS2
C538_D1_G8_D1_clonal	0	SPS3
C538_D1_G8_D1_clonal	0.032853	SPS4
C538_D1_G8_D1_clonal	0	SPS5
C538_D1_G8_D1_clonal	0.0782449	SPS6
C538_D1_G8_D1_clonal	0.0407735	SPS7
C538_D1_G8_D1_subclonal	0.627955	SPS1
C538_D1_G8_D1_subclonal	0.134471	SPS2
C538_D1_G8_D1_subclonal	0.0115889	SPS3
C538_D1_G8_D1_subclonal	0.064521	SPS4
C538_D1_G8_D1_subclonal	0.0100017	SPS5
C538_D1_G8_D1_subclonal	0.101149	SPS6
C538_D1_G8_D1_subclonal	0.0503131	SPS7
C539_A1_G5_D1_clonal	0.212268	SPS1
C539_A1_G5_D1_clonal	0.203186	SPS2
C539_A1_G5_D1_clonal	0	SPS3
C539_A1_G5_D1_clonal	0.280836	SPS4
C539_A1_G5_D1_clonal	0.0836859	SPS5
C539_A1_G5_D1_clonal	0.0856872	SPS6
C539_A1_G5_D1_clonal	0.134336	SPS7
C539_A1_G5_D1_subclonal	0.142973	SPS1
C539_A1_G5_D1_subclonal	0.20322	SPS2
C539_A1_G5_D1_subclonal	0	SPS3
C539_A1_G5_D1_subclonal	0.309193	SPS4
C539_A1_G5_D1_subclonal	0.110707	SPS5
C539_A1_G5_D1_subclonal	0.087969	SPS6
C539_A1_G5_D1_subclonal	0.145939	SPS7
C539_A1_G7_D1_clonal	0.215349	SPS1
C539_A1_G7_D1_clonal	0.204758	SPS2
C539_A1_G7_D1_clonal	0	SPS3
C539_A1_G7_D1_clonal	0.278929	SPS4
C539_A1_G7_D1_clonal	0.0809445	SPS5
C539_A1_G7_D1_clonal	0.0840507	SPS6
C539_A1_G7_D1_clonal	0.135968	SPS7
C539_A1_G7_D1_subclonal	0.141022	SPS1
C539_A1_G7_D1_subclonal	0.203152	SPS2
C539_A1_G7_D1_subclonal	0	SPS3
C539_A1_G7_D1_subclonal	0.311908	SPS4
C539_A1_G7_D1_subclonal	0.106619	SPS5
C539_A1_G7_D1_subclonal	0.0898034	SPS6
C539_A1_G7_D1_subclonal	0.147496	SPS7
C539_A1_G8_D1_clonal	0.217835	SPS1
C539_A1_G8_D1_clonal	0.21078	SPS2
C539_A1_G8_D1_clonal	0	SPS3
C539_A1_G8_D1_clonal	0.281033	SPS4
C539_A1_G8_D1_clonal	0.0778702	SPS5
C539_A1_G8_D1_clonal	0.0802548	SPS6
C539_A1_G8_D1_clonal	0.132227	SPS7
C539_A1_G8_D1_subclonal	0.144821	SPS1
C539_A1_G8_D1_subclonal	0.205068	SPS2
C539_A1_G8_D1_subclonal	0	SPS3
C539_A1_G8_D1_subclonal	0.308675	SPS4
C539_A1_G8_D1_subclonal	0.108605	SPS5
C539_A1_G8_D1_subclonal	0.0845263	SPS6
C539_A1_G8_D1_subclonal	0.148304	SPS7
C539_B1_G1_D1_clonal	0.224461	SPS1
C539_B1_G1_D1_clonal	0.200031	SPS2
C539_B1_G1_D1_clonal	0	SPS3
C539_B1_G1_D1_clonal	0.255077	SPS4
C539_B1_G1_D1_clonal	0.0874217	SPS5
C539_B1_G1_D1_clonal	0.0945531	SPS6
C539_B1_G1_D1_clonal	0.138457	SPS7
C539_B1_G1_D1_subclonal	0.235638	SPS1
C539_B1_G1_D1_subclonal	0.218925	SPS2
C539_B1_G1_D1_subclonal	0	SPS3
C539_B1_G1_D1_subclonal	0.225537	SPS4
C539_B1_G1_D1_subclonal	0.109391	SPS5
C539_B1_G1_D1_subclonal	0.0915954	SPS6
C539_B1_G1_D1_subclonal	0.118913	SPS7
C539_B1_G3_D1_clonal	0.201424	SPS1
C539_B1_G3_D1_clonal	0.202659	SPS2
C539_B1_G3_D1_clonal	0	SPS3
C539_B1_G3_D1_clonal	0.272556	SPS4
C539_B1_G3_D1_clonal	0.0898996	SPS5
C539_B1_G3_D1_clonal	0.0922915	SPS6
C539_B1_G3_D1_clonal	0.14117	SPS7
C539_B1_G3_D1_subclonal	0.136887	SPS1
C539_B1_G3_D1_subclonal	0.211632	SPS2
C539_B1_G3_D1_subclonal	0	SPS3
C539_B1_G3_D1_subclonal	0.305983	SPS4
C539_B1_G3_D1_subclonal	0.11131	SPS5
C539_B1_G3_D1_subclonal	0.0862734	SPS6
C539_B1_G3_D1_subclonal	0.147915	SPS7
C539_B1_G6_D1_clonal	0.239429	SPS1
C539_B1_G6_D1_clonal	0.194831	SPS2
C539_B1_G6_D1_clonal	0	SPS3
C539_B1_G6_D1_clonal	0.254475	SPS4
C539_B1_G6_D1_clonal	0.0723057	SPS5
C539_B1_G6_D1_clonal	0.0994288	SPS6
C539_B1_G6_D1_clonal	0.13953	SPS7
C539_B1_G6_D1_subclonal	0.330609	SPS1
C539_B1_G6_D1_subclonal	0.177587	SPS2
C539_B1_G6_D1_subclonal	0	SPS3
C539_B1_G6_D1_subclonal	0.216051	SPS4
C539_B1_G6_D1_subclonal	0.095211	SPS5
C539_B1_G6_D1_subclonal	0.0927817	SPS6
C539_B1_G6_D1_subclonal	0.0877603	SPS7
C539_B1_G8_D1_clonal	0.246276	SPS1
C539_B1_G8_D1_clonal	0.193413	SPS2
C539_B1_G8_D1_clonal	0.0141363	SPS3
C539_B1_G8_D1_clonal	0.247945	SPS4
C539_B1_G8_D1_clonal	0.07514	SPS5
C539_B1_G8_D1_clonal	0.0927157	SPS6
C539_B1_G8_D1_clonal	0.130374	SPS7
C539_B1_G8_D1_subclonal	0.34712	SPS1
C539_B1_G8_D1_subclonal	0.181185	SPS2
C539_B1_G8_D1_subclonal	0	SPS3
C539_B1_G8_D1_subclonal	0.226681	SPS4
C539_B1_G8_D1_subclonal	0.0850818	SPS5
C539_B1_G8_D1_subclonal	0.0734966	SPS6
C539_B1_G8_D1_subclonal	0.0864355	SPS7
C539_C1_G1_D1_clonal	0.199891	SPS1
C539_C1_G1_D1_clonal	0.207599	SPS2
C539_C1_G1_D1_clonal	0	SPS3
C539_C1_G1_D1_clonal	0.256483	SPS4
C539_C1_G1_D1_clonal	0.0885113	SPS5
C539_C1_G1_D1_clonal	0.106849	SPS6
C539_C1_G1_D1_clonal	0.140667	SPS7
C539_C1_G1_D1_subclonal	0.417218	SPS1
C539_C1_G1_D1_subclonal	0.15476	SPS2
C539_C1_G1_D1_subclonal	0	SPS3
C539_C1_G1_D1_subclonal	0.178595	SPS4
C539_C1_G1_D1_subclonal	0.0721742	SPS5
C539_C1_G1_D1_subclonal	0.0852195	SPS6
C539_C1_G1_D1_subclonal	0.092034	SPS7
C539_C1_G3_D1_clonal	0.203521	SPS1
C539_C1_G3_D1_clonal	0.201038	SPS2
C539_C1_G3_D1_clonal	0	SPS3
C539_C1_G3_D1_clonal	0.263254	SPS4
C539_C1_G3_D1_clonal	0.0914015	SPS5
C539_C1_G3_D1_clonal	0.106101	SPS6
C539_C1_G3_D1_clonal	0.134685	SPS7
C539_C1_G3_D1_subclonal	0.427156	SPS1
C539_C1_G3_D1_subclonal	0.144941	SPS2
C539_C1_G3_D1_subclonal	0	SPS3
C539_C1_G3_D1_subclonal	0.187122	SPS4
C539_C1_G3_D1_subclonal	0.0691166	SPS5
C539_C1_G3_D1_subclonal	0.0853807	SPS6
C539_C1_G3_D1_subclonal	0.0862837	SPS7
C539_D1_G10_D1_clonal	0.186799	SPS1
C539_D1_G10_D1_clonal	0.210983	SPS2
C539_D1_G10_D1_clonal	0	SPS3
C539_D1_G10_D1_clonal	0.264631	SPS4
C539_D1_G10_D1_clonal	0.0984095	SPS5
C539_D1_G10_D1_clonal	0.11098	SPS6
C539_D1_G10_D1_clonal	0.128198	SPS7
C539_D1_G10_D1_subclonal	0.33417	SPS1
C539_D1_G10_D1_subclonal	0.159785	SPS2
C539_D1_G10_D1_subclonal	0	SPS3
C539_D1_G10_D1_subclonal	0.212752	SPS4
C539_D1_G10_D1_subclonal	0.0871262	SPS5
C539_D1_G10_D1_subclonal	0.0969998	SPS6
C539_D1_G10_D1_subclonal	0.109167	SPS7
C539_D1_G3_D1_clonal	0.189344	SPS1
C539_D1_G3_D1_clonal	0.214141	SPS2
C539_D1_G3_D1_clonal	0	SPS3
C539_D1_G3_D1_clonal	0.264842	SPS4
C539_D1_G3_D1_clonal	0.0906968	SPS5
C539_D1_G3_D1_clonal	0.112812	SPS6
C539_D1_G3_D1_clonal	0.128165	SPS7
C539_D1_G3_D1_subclonal	0.301813	SPS1
C539_D1_G3_D1_subclonal	0.175769	SPS2
C539_D1_G3_D1_subclonal	0	SPS3
C539_D1_G3_D1_subclonal	0.232445	SPS4
C539_D1_G3_D1_subclonal	0.103179	SPS5
C539_D1_G3_D1_subclonal	0.0946983	SPS6
C539_D1_G3_D1_subclonal	0.0920954	SPS7
C539_D1_G4_D1_clonal	0.197259	SPS1
C539_D1_G4_D1_clonal	0.211985	SPS2
C539_D1_G4_D1_clonal	0	SPS3
C539_D1_G4_D1_clonal	0.260405	SPS4
C539_D1_G4_D1_clonal	0.090969	SPS5
C539_D1_G4_D1_clonal	0.105812	SPS6
C539_D1_G4_D1_clonal	0.13357	SPS7
C539_D1_G4_D1_subclonal	0.284478	SPS1
C539_D1_G4_D1_subclonal	0.190465	SPS2
C539_D1_G4_D1_subclonal	0	SPS3
C539_D1_G4_D1_subclonal	0.205258	SPS4
C539_D1_G4_D1_subclonal	0.0942813	SPS5
C539_D1_G4_D1_subclonal	0.113361	SPS6
C539_D1_G4_D1_subclonal	0.112157	SPS7
C539_D1_G8_D1_clonal	0.187495	SPS1
C539_D1_G8_D1_clonal	0.204398	SPS2
C539_D1_G8_D1_clonal	0	SPS3
C539_D1_G8_D1_clonal	0.260093	SPS4
C539_D1_G8_D1_clonal	0.0980748	SPS5
C539_D1_G8_D1_clonal	0.122094	SPS6
C539_D1_G8_D1_clonal	0.127846	SPS7
C539_D1_G8_D1_subclonal	0.391343	SPS1
C539_D1_G8_D1_subclonal	0.152324	SPS2
C539_D1_G8_D1_subclonal	0	SPS3
C539_D1_G8_D1_subclonal	0.196576	SPS4
C539_D1_G8_D1_subclonal	0.0786038	SPS5
C539_D1_G8_D1_subclonal	0.0787712	SPS6
C539_D1_G8_D1_subclonal	0.102382	SPS7
C539_D1_G9_D1_clonal	0.201088	SPS1
C539_D1_G9_D1_clonal	0.203319	SPS2
C539_D1_G9_D1_clonal	0	SPS3
C539_D1_G9_D1_clonal	0.259571	SPS4
C539_D1_G9_D1_clonal	0.0964367	SPS5
C539_D1_G9_D1_clonal	0.11342	SPS6
C539_D1_G9_D1_clonal	0.126166	SPS7
C539_D1_G9_D1_subclonal	0.429128	SPS1
C539_D1_G9_D1_subclonal	0.150013	SPS2
C539_D1_G9_D1_subclonal	0	SPS3
C539_D1_G9_D1_subclonal	0.180694	SPS4
C539_D1_G9_D1_subclonal	0.069485	SPS5
C539_D1_G9_D1_subclonal	0.0796622	SPS6
C539_D1_G9_D1_subclonal	0.0910175	SPS7
C542_A1_G1_D1_clonal	0.484689	SPS1
C542_A1_G1_D1_clonal	0.148491	SPS2
C542_A1_G1_D1_clonal	0.185418	SPS3
C542_A1_G1_D1_clonal	0.0999432	SPS4
C542_A1_G1_D1_clonal	0.0310267	SPS5
C542_A1_G1_D1_clonal	0.0293608	SPS6
C542_A1_G1_D1_clonal	0.0210714	SPS7
C542_A1_G1_D1_subclonal	0.755951	SPS1
C542_A1_G1_D1_subclonal	0.115844	SPS2
C542_A1_G1_D1_subclonal	0	SPS3
C542_A1_G1_D1_subclonal	0.0275062	SPS4
C542_A1_G1_D1_subclonal	0.00638888	SPS5
C542_A1_G1_D1_subclonal	0.0811644	SPS6
C542_A1_G1_D1_subclonal	0.0131464	SPS7
C542_A1_G4_D1_clonal	0.484712	SPS1
C542_A1_G4_D1_clonal	0.151332	SPS2
C542_A1_G4_D1_clonal	0.181619	SPS3
C542_A1_G4_D1_clonal	0.0972482	SPS4
C542_A1_G4_D1_clonal	0.0301313	SPS5
C542_A1_G4_D1_clonal	0.0320369	SPS6
C542_A1_G4_D1_clonal	0.022921	SPS7
C542_A1_G4_D1_subclonal	0.764849	SPS1
C542_A1_G4_D1_subclonal	0.116868	SPS2
C542_A1_G4_D1_subclonal	0	SPS3
C542_A1_G4_D1_subclonal	0.0229736	SPS4
C542_A1_G4_D1_subclonal	0	SPS5
C542_A1_G4_D1_subclonal	0.07542	SPS6
C542_A1_G4_D1_subclonal	0.0198898	SPS7
C542_B1_G1_D1_clonal	0.482189	SPS1
C542_B1_G1_D1_clonal	0.151888	SPS2
C542_B1_G1_D1_clonal	0.201188	SPS3
C542_B1_G1_D1_clonal	0.0997707	SPS4
C542_B1_G1_D1_clonal	0.0289323	SPS5
C542_B1_G1_D1_clonal	0.0158203	SPS6
C542_B1_G1_D1_clonal	0.0202114	SPS7
C542_B1_G1_D1_subclonal	0.740889	SPS1
C542_B1_G1_D1_subclonal	0.11724	SPS2
C542_B1_G1_D1_subclonal	0	SPS3
C542_B1_G1_D1_subclonal	0.0305195	SPS4
C542_B1_G1_D1_subclonal	0.00329138	SPS5
C542_B1_G1_D1_subclonal	0.0868214	SPS6
C542_B1_G1_D1_subclonal	0.0212388	SPS7
C542_B1_G4_D1_clonal	0.51523	SPS1
C542_B1_G4_D1_clonal	0.177385	SPS2
C542_B1_G4_D1_clonal	0.122986	SPS3
C542_B1_G4_D1_clonal	0.0837332	SPS4
C542_B1_G4_D1_clonal	0.0269262	SPS5
C542_B1_G4_D1_clonal	0.0202246	SPS6
C542_B1_G4_D1_clonal	0.0535158	SPS7
C542_B1_G4_D1_subclonal	0.835859	SPS1
C542_B1_G4_D1_subclonal	0.0694797	SPS2
C542_B1_G4_D1_subclonal	0	SPS3
C542_B1_G4_D1_subclonal	0.0349363	SPS4
C542_B1_G4_D1_subclonal	0.00197939	SPS5
C542_B1_G4_D1_subclonal	0.0577452	SPS6
C542_B1_G4_D1_subclonal	0	SPS7
C542_B1_G6_D1_clonal	0.498543	SPS1
C542_B1_G6_D1_clonal	0.143603	SPS2
C542_B1_G6_D1_clonal	0.196382	SPS3
C542_B1_G6_D1_clonal	0.105466	SPS4
C542_B1_G6_D1_clonal	0.0310919	SPS5
C542_B1_G6_D1_clonal	0	SPS6
C542_B1_G6_D1_clonal	0.0249147	SPS7
C542_B1_G6_D1_subclonal	0.763935	SPS1
C542_B1_G6_D1_subclonal	0.110384	SPS2
C542_B1_G6_D1_subclonal	0	SPS3
C542_B1_G6_D1_subclonal	0.0319168	SPS4
[truncated: 1,725 more rows]

## Sheet: Stratton_normal_exposure
ID	SPS1 (SBS1 - 0,94)	SPS2 (SBS2+13 - 0,93)	SPS3 (SBS5 - 0,98)	SPS4 (SBS17a+b - 0,88)	SPS5 (SBS22 - 0,87)	SPS6 (SBS44 - 0,90)	SPS7 (SBS88 - 0,97)								#REF!
HLS	0.851705	0.0109006	0.0152142	0.00128242	0	0	0.120898
O132	0.770787	0	0.148655	0	0.00308778	0	0.0774702
O162	0.78749	0.0431725	0.140474	0	0.0121014	0	0.0167621
O174	0.626223	0.0909176	0.21388	0	0.06898	0	0
O176	0.842072	0.00947568	0.10607	0.00149314	0.000287142	0	0.0406018
O187	0.969987	0.0300133	0	0	0	0	0
O189	0.89952	0	0.0488849	0	0.00575396	0.0129345	0.0329069
O193	0.905551	0.0113249	0.0702073	0	0.0072909	0	0.00562546
O208	0.852773	0	0.134907	0	0.00879961	0	0.00351984
O225	0.690183	0.0117845	0.204125	0	0.00157828	0	0.0923295
O232	0.746353	0	0.228872	0	0.00675676	0	0.018018
O244	0.858672	0.0230337	0.118294	0	0	0	0
O251	0.865488	0.00722728	0.125967	0	0.00131792	0	0
O311	0.757512	0.0134034	0.131318	0	0.0125274	0	0.0852387
O325	0.725454	0	0.161819	0.00405007	0.00650466	0	0.102172
O333	0.811214	0.0187157	0.15664	0	0.00854327	0.00357625	0.00131129
O337	0.245274	0	0.115931	0.0100688	0.56734	0.0298692	0.0315168
O340	0.853441	0.00867517	0.105079	0	0.0021257	0	0.0306791
O342	0.854791	0.0120063	0.131919	0	0.0012837	0	0
O395	0.726291	0	0.219049	0.00218639	0.000956546	0	0.0515168
O401	0.752487	0	0.239288	0.00143458	0.00105203	0.00573833	0
O438	0.777031	0.00468019	0.172807	0.00204008	0.0139206	0	0.0295212
OO10	0.733925	0	0.147102	0	0.0016252	0	0.117348
OO13	0.585241	0.018296	0.162979	0	0.0305826	0	0.202901
OO23	0.830281	0.00766474	0.15658	0	0.000199084	0.00527573	0
OO35	0.886845	0	0.108483	0	0.00175208	0	0.00292013
OO39	0.852811	0.00359201	0.104085	0	0.00108596	0.000835352	0.0375908
OO82	0.943725	0.0136751	0.0309949	0	0	0	0.0116049
OO94	0.797782	0.00219643	0.155837	0	0.00816341	0.00263572	0.0333858
OO99	0.879312	0.00488175	0.107561	0	0	0.00824474	0
OOO7	0.73148	0.0088418	0.103951	0	7.96559e-05	0	0.155648
OOO8	0.676695	0	0.158585	0	0	0	0.16472
PD28690	0.903612	0.0068428	0.045815	0	0.00249241	0	0.041238
PD34199	0.890203	0.00386556	0.097953	0	0.00797867	0	0
PD34200	0.86043	0	0.134406	0	0.00516392	0	0
PD34201	0.800005	0.00479998	0.178948	0	0.00628312	0	0.009964
PD34202	0.711877	0	0.22654	0.000244379	0.00415445	0	0.0571848
PD37266	0.816337	0.0172369	0.126979	0	0.00322945	0	0.0362174
PD37449	0.507421	0.00910522	0.00389803	0	0	0	0.479576
PD37590	0.848354	0.0108874	0.114437	0	0.0229176	0.00340311	0
